# Supplementary material for: A new computational framework for simulating airway resistance, fraction of exhaled nitric oxide, and diffusing capacity for nitric oxide
Source: PLoS One. 2025 Jan 30;20(1):e0311667. doi: 10.1371/journal.pone.0311667 (PMC11781630; doi:10.1371/journal.pone.0311667)
Supplement: S1 File — (ZIP) [file pone.0311667.s001.zip › S1_File.py]

"""Computation of NO exchange in the lung"""
# pylint: disable=E1101

from copy import deepcopy
from math import ceil, floor, log, pi, sqrt
from random import gauss
from statistics import mean

from matplotlib import cm
from matplotlib.colors import Normalize
from matplotlib.pyplot import subplots, show
from numpy import arange, append, cbrt, linspace, ones, zeros
from scipy.integrate import solve_bvp, solve_ivp

D_ALV = 200e-6
RHO = 1.14
D1_REF = 1.7e-2
DA = 400e-6
DNO = 2.17e-5 # Value at 1 atm, to be corrected if other athmospheric pressure
MU = 1.9e-5
C_EQ = 2 # Value at 1 atm, to be corrected if other athmospheric pressure
BETA_REF = 3.5
LA = 900e-6
KNO = 3e-3
JNO = 2e-3 # Value at 1 atm, to be corrected if other athmospheric pressure
H = 0.8
M_REF = 70
H_MIN = [0.69, 0.67, 0.67, 0.74, 0.67, 0.67, H]
H_MAX = [0.87, 0.80, 0.83, 0.86, 0.87, 0.87, H]
ALPHA_REF = [7, 5, 3, 2, 3, BETA_REF, BETA_REF]
N_ALV = [17, 32, 42, 70, 62, 74, 74]
PERFINT = 1
N = 50

class Geom():
    """ Ayways of a human based on Weibel model """
    def __init__(self, mass, sigma):
        self.mass = mass
        self.d_alv = D_ALV*(mass/M_REF)**(1/12)
        alpha = [x * (mass/M_REF)**(-1/8) for x in ALPHA_REF]
        self.d_asym = [[D1_REF * (mass/M_REF)**(3/8)]]
        self.l_asym = [[alpha[0] * self.d_asym[0][0]]]
        self.j_asym = [[JNO]]
        for i in range(6):
            self.d_asym.append([])
            self.l_asym.append([])
            self.j_asym.append([JNO]*2**(i+1))
            for j in range(2**i):
                h_max = H_MAX[i] + sigma*gauss(mu=0,sigma=1)
                if h_max > 1:
                    h_max = H_MAX[i]
                if H_MAX[i]**3 + H_MIN[i]**3 - h_max**3 < 0:
                    h_min = H_MIN[i]
                    h_max = H_MAX[i]
                else:
                    h_min = cbrt(H_MAX[i]**3+H_MIN[i]**3-h_max**3)
                self.d_asym[-1].append(self.d_asym[i][j]*h_min)
                self.l_asym[-1].append(alpha[i+1]*self.d_asym[-1][-1])
                self.d_asym[-1].append(self.d_asym[i][j]*h_max)
                self.l_asym[-1].append(alpha[i+1]*self.d_asym[-1][-1])
        self.sub = _GeomSub(mass, self.d_alv, self.d_asym[-1])

    def display(self):
        """ Display informations about the geometry of the lungs """
        # Some calculations to characterize the lungs
        v_asym = sum(sum(pi*self.d_asym[i][j]**2/4*self.l_asym[i][j]
                         for j in range(2**i))
                    for i in range(6))
        v_tot = v_asym + sum(self.sub.v_sub)
        n_ter = sum(2**(self.sub.gen[k]-1) for k in range(len(self.sub.gen)))
        s_alv = pi*self.d_alv**2/2*sum(2**(self.sub.gen[k])
                                       for k in range(len(self.sub.gen)))\
                *sum(2**(s)*N_ALV[s] for s in range(7))
        # buffer is a list of the couples :
        # (number of generations from the trachea to the end of the lungs,
        # relative number of occurence in the lungs)
        print(f"Functional residual capacity: {round(v_tot*1000, 1)}",
        f"Number of terminal airways: {n_ter}",
        f"Average number of airways in the path towards the alveolar region: \
{6+mean(self.sub.gen)}",
        f"Alveolar area (m²): {int(round(s_alv, 0))}", sep="\n")

    def hist_gen(self):
        """ Plot the histograms for the airways generations """
        buffer = [(6+self.sub.gen[k]+7-1, 2**self.sub.gen[k])
            for k in range(2**6)]
        full_data = []
        for gen in buffer:
            full_data += [gen[0]]*gen[1]
        _, axis = subplots()
        values, _, patches = axis.hist(full_data, bins=range(min(full_data),
                                    max(full_data) + 2, 1), density=True,
                                    align="left", edgecolor='k')
        # To normalize your values
        norm = (values-values.min())/(values.max()-values.min())
        for col, patch in zip(norm, patches):
            scale = Normalize(norm.min(), norm.max())
            color = cm.Purples(scale(col))
            patch.set_facecolor(color)

        axis.set_title(f"{self.mass} kg")
        axis.set_xlabel("Number of generations towards the end of the lungs")
        axis.set_ylabel("Probability of occurence")
        show()

    def emphysema(self, index):
        """Simulate the effect of an emphysema on perfusion"""
        self.sub.modify_perf(index, 0)

    def microgravity(self):
        """Simulate the microgravity effect on blood perfusion"""
        for i in range(2**6):
            self.sub.modify_perf(i, 1)

    def modify_jno_asym(self, factor, gen=None, index=None):
        """Mutiply the production of NO of all airways (index=None) or an airway
        'index' of a generation 'gen' or the whole lung
        (index=None and gen=None) in the asymetric part by a defined factor"""
        if gen is None and index is None:
            for i in range(7):
                for j in range(2**i):
                    self.j_asym[i][j] *= factor
        elif gen is None and index is not None:
            raise ValueError("Generation must be specified if index is.")
        elif index is None:
            for j in range(2**gen):
                self.j_asym[gen][j] *= factor
        else:
            self.j_asym[gen][index] *= factor

    def modify_jno_sub(self, factor, index = None):
        """Mutiply the production of NO in all (index=None) or in a particular
        subtree 'index' by a defined factor"""
        if index is None:
            for i in range(2**6):
                self.sub.modify_jno(factor, i)
        else:
            self.sub.modify_jno(factor, index)

    def obstruct_asym(self, gen, index):
        """Obstuct airway 'index' of generation 'gen' in the asymetric part"""
        self.d_asym[gen][index] /= 10
        if gen == 6:
            self.sub.obstruct(index, 0)

    def obstruct_sub(self, gen, index):
        """Obstruct generation 'gen' of the subtree 'index'"""
        self.sub.obstruct(gen, index)
        if gen == 0:
            self.d_asym[-1][index] /= 10

class _GeomSub():
    """ Subtrees of the airway """
    def __init__(self, mass, d_alv, d_asym):
        self.gen = [floor(1+log(2*d_alv/d_asym[k])/log(H)) for k in range(2**6)]
        beta = BETA_REF * (mass/M_REF)**(-1/8)
        self.d_sub = []
        self.d_sub_bar = []
        self.l_sub = []
        self.v_sub = []
        self.j_sub = []
        self.gamma = []
        for k in range(2**6):
            self.d_sub.append([d_asym[k]*H**i for i in range(self.gen[k])]
                              + [DA]*7)
            self.d_sub_bar.append(self.d_sub[-1][:-7] +
                              [sqrt((pi*DA**2/4*LA + N_ALV[s]*pi*d_alv**3/12)/
                                    (pi*LA/4)) for s in range(7)])
            self.l_sub.append([beta*x for x in self.d_sub[-1][:-7]] + [LA]*7)
            self.v_sub.append(sum(2**i * pi*self.d_sub_bar[k][i]**2/4
                                  * self.l_sub[k][i]
                                  for i in range(self.gen[k]+7)))
            self.j_sub.append([JNO]*(self.gen[k]+7))
            if k <= 20:
                self.gamma.append([0]*(self.gen[k]+7))
            elif k <=42:
                self.gamma.append([PERFINT*((k+1)-22)/(43-22)]*(self.gen[k]+7))
            else:
                self.gamma.append([PERFINT+(1-PERFINT)*((k+1)-44)/(64-44)]
                                *(self.gen[k]+7))

    def modify_jno(self, factor, index):
        """Mutiply the production of NO in all(index=None) or in a particular
        subtree 'index' by a defined factor"""
        self.j_sub[index] = [factor*x for x in self.j_sub[index]]

    def modify_perf(self, index, perf):
        """Modify the perfusion in a given subtree to perf"""
        self.gamma[index] = [perf*PERFINT]*(self.gen[index]+7)

    def obstruct(self, gen, index):
        """Obstruct generation 'gen' of the subtree 'index'"""
        self.d_sub[index][gen] /= 10
        self.d_sub_bar[index][gen] /= 10

def flow(q_io, geom, display=False):
    """Calculate the flow distribution, the total resistance to the flow
    in the lungs and the alveolar pressure as a function of the flow rate
    (in l/min) in the trachea (inspiration or expiration),
    on a previously defined geometry. Produce a histogram to describe
    the heterogeneity of the flow distribution in the acini."""
    # r_sub = [sum(128*MU*geom.sub.l_sub[k][i]/(2**i*pi*geom.sub.d_sub[k][i]**4)
    #              for i in range(1, geom.sub.gen[k]+7)) for k in range(2**6)]
    r_sub = []
    for k in range(2**6):
        r_sub.append(sum(128*MU*geom.sub.l_sub[k][i]/(2**i*pi*geom.sub.d_sub[k][i]**4)
                for i in range(1, geom.sub.gen[k]+7)))
    unit = []
    for i in range(7):
        unit.append([1]*2**i)
    buffer = 0
    q_gen = deepcopy(unit)
    q_gen[0][0] = q_io*1e-3/60
    r_per = deepcopy(unit)
    r_per[6] = deepcopy(r_sub)
    for _ in range(100):
        r_asym = []
        for i in range(7):
            r_asym.append([])
            for j in range(2**i):
                r_asym[-1].append(unit[i][j]*128*MU*geom.l_asym[i][j]\
                                  /(pi*geom.d_asym[i][j]**4))
        for i in range(5,-1,-1):
            for j in range(2**i):
                r_per[i][j] = 1/(1/(r_asym[i+1][2*j+1]+r_per[i+1][2*j+1])\
                                 +1/(r_asym[i+1][2*j]+r_per[i+1][2*j]))
        r_tot = r_asym[0][0] + r_per[0][0]
        delta_p = q_gen[0][0]*r_tot/98.1 # cm of H20
        if abs(delta_p - buffer)/delta_p < 1e-3:
            break
        buffer = delta_p
        for i in range(6):
            for j in range(2**i):
                q_gen[i+1][2*j+1] = q_gen[i][j]*(r_asym[i+1][2*j]\
                                                 +r_per[i+1][2*j])\
                                     /(r_asym[i+1][2*j+1]+r_per[i+1][2*j+1]\
                                       +r_asym[i+1][2*j]+r_per[i+1][2*j])
                q_gen[i+1][2*j] = q_gen[i][j]*(r_asym[i+1][2*j+1]\
                                               +r_per[i+1][2*j+1])\
                                   /(r_asym[i+1][2*j+1]+r_per[i+1][2*j+1]\
                                     +r_asym[i+1][2*j]+r_per[i+1][2*j])
        for i in range(7):
            for j in range(2**i):
                rey = 4*q_gen[i][j]*RHO/(pi*geom.d_asym[i][j]*MU)
                unit[i][j] = max([sqrt(rey/
                                       (geom.l_asym[i][j]/geom.d_asym[i][j]))
                                  *1.85/(4*sqrt(2)), 1])
    if display:
        _display_flow(geom, q_gen, delta_p)
    return delta_p, q_gen

def _display_flow(geom, q_gen, delta_p):
    """ Display informations about the flow in the lungs """
    # Average flow rate un the terminal airways
    av_flow_ter = q_gen[0][0]/sum(2**(geom.sub.gen[k])
                                  for k in range(len(geom.sub.gen)))
    # buffer is a list of couples : (flow rate in a terminal airway
    # / average flow rate in the terminal airways
    # , number of terminal airways considered by this ratio).
    buffer = [(q_gen[6][k]/(av_flow_ter*2**(geom.sub.gen[k])),
              2**(geom.sub.gen[k])) for k in range(2**6)]

    full_data = []
    for gen in buffer:
        full_data += [gen[0]]*gen[1]
    _, axis = subplots()
    values, _, patches = axis.hist(full_data, bins=arange(min(full_data),
                                max(full_data) + 0.1, 0.05), density=True,
                                align="left", edgecolor='k')
    # To normalize your values
    norm = (values-values.min())/(values.max()-values.min())
    for col, patch in zip(norm, patches):
        scale = Normalize(norm.min(), norm.max())
        color = cm.Purples(scale(col))
        patch.set_facecolor(color)

    axis.set_xlabel("Q into a terminal airways / average Q into the acini")
    axis.set_ylabel("Probability of occurence")
    print(f"Alveolar pressure (cm of H$_2$O): {round(delta_p, 2)}")
    show()

def dpq(geometry):
    """Generates the total flow rate - alveolar pressure relation
    on a previously defined geometry."""
    data = [0] + [flow(i, geometry)[0] for i in range(2, 121, 2)]
    pendley = [0.06, 0.13, 0.23, 0.34, 0.46, 0.60, 0.73, 0.89, 1.05, 1.20, 1.37,
               1.55]
    _, axis = subplots()
    axis.plot(range(0, 121, 2), data, color='k', label="Model")
    axis.plot(range(10, 121, 10), pendley, ls="None", marker='o', color="b",
              label="Pendley's data")
    axis.set_xlabel("Flow rate (l/min)")
    axis.set_ylabel("Alveolar pressure (cm of H$_2$O)")
    axis.legend()
    print(data)
    show()

def feno(q_exp, geom, display=False):
    """Calculate the fraction of exhaled NO, in ppb, as a function of the
    expiration flow rate, in l/min, on a previously defined geometry."""
    # Computation of the flowrate distribution
    q_gen = flow(q_exp, geom)[1]
    # NO concentration profiles in the subtrees are calculated
    solfeno = []

    def eqs(_, con):
        out = []
        for i in range(geom.sub.gen[k]+7):
            out.append(con[2*i+1])
            out.append((v_sub[i]*con[2*i+1]/geom.sub.l_sub[k][i]
                        -4/geom.sub.d_sub[k][i]*(1-theta_sub[i])
                         *geom.sub.j_sub[k][i]
                        +4/geom.sub.d_sub[k][i]*geom.sub.gamma[k][i]
                         *omega_sub[i]*KNO*(con[2*i]-C_EQ))
                         *geom.sub.l_sub[k][i]**2/DNO)
        return out

    def bcs(y_a, y_b):
        out = []
        out.append(y_b[1])
        out.append(y_a[-1])
        for i in range(geom.sub.gen[k]+6):
            out.append(y_a[2*i] - y_b[2*i+2])
            out.append(pi/4*geom.sub.d_sub[k][i]**2
                        *(v_sub[i]*y_a[2*i]-DNO*y_a[2*i+1]/geom.sub.l_sub[k][i])
                        -pi/2*geom.sub.d_sub[k][i+1]**2
                        *(v_sub[i+1]*y_b[2*i+2]-DNO*y_b[2*i+3]
                          /geom.sub.l_sub[k][i+1]))
        return out

    for k in range(2**6):
        v_sub = [4*q_gen[6][k]/(2**i*pi*geom.sub.d_sub[k][i]**2)
                    for i in range(geom.sub.gen[k]+6)] + [0]
        theta_sub = [0]*geom.sub.gen[k] +\
                    [min(1, N_ALV[s]*pi*geom.d_alv**2/4
                         /(pi*geom.sub.l_sub[k][geom.sub.gen[k]+s]\
                           *geom.sub.d_sub[k][geom.sub.gen[k]+s]))
                     for s in range(7)]
        omega_sub = [0]*geom.sub.gen[k] +\
                    [N_ALV[s]*pi*geom.d_alv**2/2
                     /(pi*geom.sub.l_sub[k][geom.sub.gen[k]+s]
                       *geom.sub.d_sub[k][geom.sub.gen[k]+s])
                     for s in range(7)]
        solfeno.append(solve_bvp(eqs, bcs, linspace(0, 1, 5),
                                 ones((2*(geom.sub.gen[k]+7), 5))))

    c_p = zeros([7,64])
    c_d = zeros([7,64])
    c_p[6] = [c_sub.sol(1)[0] for c_sub in solfeno]
    for i in range(5, -1, -1):
        for  j in range(2**i):
            # cd[i][j] is the NO concentration at the distal end of the airway
            # (i, j) in the asymetric zone
            c_d[i][j] = (q_gen[i+1][2*j+1]*c_p[i+1][2*j+1]
                        +q_gen[i+1][2*j]*c_p[i+1][2*j])/q_gen[i][j]
            # cp[i][j] is the NO concentration at the distal end of the airway
            # (i, j) in the asymetric zone
            c_p[i][j] = c_d[i][j] + (pi*geom.d_asym[i][j]*geom.l_asym[i][j]*
                                     geom.j_asym[i][j])\
                       /q_gen[i][j]

    if display:
        print(round(c_p[0][0], 1))
    return c_p, c_d, solfeno

def rel_feno_flow(geometry):
    """ Generate a plot of the FeNO as a function of the expiration flowrate
    and show the experimental data of Silkoff"""
    ls_flow = list(map(lambda x: x*60/1000,
                       [4.2, 8.5, 10.3, 17.2, 20.7, 38.2, 50, 75.6, 100, 150]))
    silkoff = [113, 73, 65, 46, 42, 25, 16]
    feno_flow = []
    for value in ls_flow:
        feno_flow.append(feno(value, geometry)[0][0][0])
    _, axis = subplots()
    axis.plot(ls_flow, feno_flow, color="k", label="Model")
    axis.plot(ls_flow[:6]+[ls_flow[7]], silkoff, "bo", label="Silkoff's data")
    axis.set_xlabel("Expiration flow rate (l/min)")
    axis.set_ylabel("FeNO (ppb)")
    axis.legend()
    show()

def profile_feno(q_exp, geom):
    """ Generates a plot of the concentration field of NO in the lungs
    during a FeNO test. """
    c_p, c_d, solfeno = feno(q_exp, geom)
    _, axis = subplots()
    axis.plot((geom.l_asym[0][0]*9/10*100, geom.l_asym[0][0]*100),
                  (c_d[0][0]+(c_p[0][0]-c_d[0][0])*9/10, c_d[0][0]),
                  color=cm.Purples(0.5))
    for i in range(1, 6):
        for k in range(2**i):
            d_prox = 0
            for j in range(i):
                d_prox += geom.l_asym[j][k//2**(i-j)]
            d_dist = d_prox + geom.l_asym[i][k]
            axis.plot((d_prox*100, d_dist*100),(c_p[i][k], c_d[i][k]),
                          color=cm.Purples(k/2**i))
            if k % 2:
                axis.plot((d_prox*100, d_prox*100),(c_p[i][k], c_p[i][k-1]),
                              color=cm.Purples(k/2**i))
    for k in range(2**6):
        d_prox = 0
        for j in range(6):
            d_prox += geom.l_asym[j][k//2**(6-j)]
        if k % 2:
            axis.plot((d_prox*100, d_prox*100),(c_p[6][k], c_p[6][k-1]),
                           color=cm.Purples(k/64))
        buffer_x = [d_prox*100]
        buffer_y = []
        for i in range(len(solfeno[k].sol(1))//2):
            buffer_x.append(buffer_x[-1] + geom.sub.l_sub[k][i]*100)
            buffer_y.append(solfeno[k].sol(1)[2*i])
        for i in range(len(buffer_y)-1):
            axis.plot((buffer_x[i], buffer_x[i+1]),
                          (buffer_y[i], buffer_y[i+1]),
                          color=cm.Purples(k/64))
    axis.set_xlabel("Distance from top of trachea (cm)")
    axis.set_ylabel("NO concentration (ppb)")
    show()

def dlno(v_insp, t_insp, t_hold, geom, display=False):
    """ Calculate the fraction of the inhaled NO consummed in the alveoli during
    a DLNO test, as a function of the inspired volume v_insp (l),
    the inspiration duration t_insp (s) and the breathold duration t_hold (s),
    on a previously defined geometry. """
    soldlno = []
    a_exp = 0
    a_rem = 0
    for k in range(2**6):
        res, lambd, phi, d_bar_star = __solve_dlno(v_insp, t_insp, t_hold,
                                                   geom, k)
        soldlno.append([res[0]])
        for i in range(geom.sub.gen[k]+7):
            if i != 0:
                soldlno[k] = append(soldlno[k],
                                    (2*(geom.sub.l_sub[k][i-1]*
                                        d_bar_star[i]**2)/
                                    (geom.sub.l_sub[k][i]*d_bar_star[i-1]**2)*
                                    res[i*(N-1)+1]+res[i*(N-1)])/
                                    (1+2*(geom.sub.l_sub[k][i-1]*
                                          d_bar_star[i]**2)/
                                    (geom.sub.l_sub[k][i]*d_bar_star[i-1]**2)))
            soldlno[k]  = append(soldlno[k], res[(N-1)*i+1:(N-1)*(i+1)+1])
        a_exp += soldlno[k][0]*pi*d_bar_star[0]**2/4*geom.sub.l_sub[k][0]/N
        a_exp += sum(2**(i//N)*(soldlno[k][i]+soldlno[k][i-1])/2*pi*
                     d_bar_star[i//N]**2/4*geom.sub.l_sub[k][i//N]/N
                     for i in range(1, N*(lambd+1)+floor(N*phi)+1))
        a_rem += sum(2**(i//N)*(soldlno[k][i]+soldlno[k][i+1])/2*pi*
                     d_bar_star[i//N]**2/4*geom.sub.l_sub[k][i//N]/N
                     for i in range(N*(lambd+1)+ceil(N*phi)+1,
                                    N*(geom.sub.gen[k]+7)-1))
        a_rem += 2**(geom.sub.gen[k]+6)*soldlno[k][-1]/2*pi*d_bar_star[-1]**2/4\
                     *geom.sub.l_sub[k][-1]/N
    if display:
        print(round(100*a_exp/(v_insp/1000), 1),
              round(100*a_rem/(v_insp/1000), 1),
              round(100-100*(a_exp+a_rem)/(v_insp/1000), 1))
    return soldlno, a_exp

def __eqs_dlno(_, con, geom, t_hold, epsilon, k):
    """ Differential equations for DLNO test """
    out = []
    out.append((geom.sub.d_sub[k][0]/geom.sub.d_sub_bar[k][0])**2*DNO*t_hold*
               (con[1]-con[0])/(geom.sub.l_sub[k][0]/N)**2)
    out.append((geom.sub.d_sub[k][0]/geom.sub.d_sub_bar[k][0])**2*DNO*t_hold*
                (con[2]-2*con[1]+con[0])/(geom.sub.l_sub[k][0]/N)**2)
    for i in range(2, (N-1)*(geom.sub.gen[k]+7)):
        if i%(N-1) == 0:
            out.append((geom.sub.d_sub[k][(i-1)//(N-1)]/
                        geom.sub.d_sub_bar[k][(i-1)//(N-1)])**2*DNO*t_hold*
                        ((con[i]+2*(geom.sub.l_sub[k][(i-1)//(N-1)]/
                            geom.sub.l_sub[k][(i-1)//(N-1)+1])*
                            (geom.sub.d_sub[k][(i-1)//(N-1)+1]/
                            geom.sub.d_sub[k][(i-1)//(N-1)])**2*con[i+1])/
                        (1+2*(geom.sub.l_sub[k][(i-1)//(N-1)]/
                                geom.sub.l_sub[k][(i-1)//(N-1)+1])*
                            (geom.sub.d_sub[k][(i-1)//(N-1)+1]/
                            geom.sub.d_sub[k][(i-1)//(N-1)])**2)
                        -2*con[i]+con[i-1])
                         /(geom.sub.l_sub[k][(i-1)//(N-1)]/N)**2)
        elif i%(N-1) == 1:
            out.append((geom.sub.d_sub[k][(i-1)//(N-1)]/
                        geom.sub.d_sub_bar[k][(i-1)//(N-1)])**2*DNO*t_hold*
                        ((con[i-1]+2*(geom.sub.l_sub[k][(i-1)//(N-1)-1]/
                                    geom.sub.l_sub[k][(i-1)//(N-1)])*
                            (geom.sub.d_sub[k][(i-1)//(N-1)]/
                            geom.sub.d_sub[k][(i-1)//(N-1)-1])**2*con[i])/
                        (1+2*(geom.sub.l_sub[k][(i-1)//(N-1)-1]/
                                geom.sub.l_sub[k][(i-1)//(N-1)])*
                            (geom.sub.d_sub[k][(i-1)//(N-1)]/
                            geom.sub.d_sub[k][(i-1)//(N-1)-1])**2)
                        +con[i+1]-2*con[i])
                         /(geom.sub.l_sub[k][(i-1)//(N-1)]/N)**2)
        else:
            out.append((geom.sub.d_sub[k][(i-1)//(N-1)]/
                        geom.sub.d_sub_bar[k][(i-1)//(N-1)])**2*DNO*t_hold*
                        (con[i+1]-2*con[i]+con[i-1])/
                        (geom.sub.l_sub[k][(i-1)//(N-1)]/N)**2)
        if i > (N-1)*geom.sub.gen[k]:
            out[-1] -= t_hold*geom.sub.gamma[k][(i-1)//(N-1)]*2\
                        /geom.sub.l_sub[k][(i-1)//(N-1)]\
                        *N_ALV[(i-1)//(N-1)-geom.sub.gen[k]]/cbrt(epsilon)\
                        *(geom.d_alv/
                          geom.sub.d_sub_bar[k][(i-1)//(N-1)])**2*KNO*con[i]
    out.append((geom.sub.d_sub[k][-1]/geom.sub.d_sub_bar[k][-1])**2*DNO*t_hold*
               (con[-2]-con[-1])/(geom.sub.l_sub[k][-1]/N)**2)
    return out

def __solve_dlno(v_insp, t_insp, t_hold, geom, k):
    """ Solve the equations of DLNO """
    lambd, phi, d_bar_star, epsilon = __fill_lung(v_insp, t_insp, geom, k)
    inc = [1]
    for i in range((N-1)*(geom.sub.gen[k]+7)):
        if i < (lambd+1)*(N-1):
            inc.append(1)
        elif i >= (lambd+2)*(N-1):
            inc.append(0)
        elif (i%(N-1))/N < phi:
            inc.append(1)
        else:
            inc.append(0)

    res = solve_ivp(__eqs_dlno, [0, 1], inc,
                args=(geom, t_hold, epsilon, k),
                method="LSODA", lband=1, uband=1).y[:,-1]
    return res, lambd, phi, d_bar_star

def __fill_lung(v_insp, t_insp, geom, k):
    q_gen = flow(v_insp/t_insp*60, geom)[1]
    v_sub = sum(2**i*pi*geom.sub.d_sub_bar[k][i]**2/4*geom.sub.l_sub[k][i]
                for i in range(geom.sub.gen[k]+7))
    epsilon = (v_sub+q_gen[6][k]*t_insp)/v_sub
    d_bar_star = [sqrt(epsilon)*diam for diam in geom.sub.d_sub_bar[k]]
    v_sub_star = sum(2**i*pi*d_bar_star[i]**2/4*geom.sub.l_sub[k][i]
                     for i in range(geom.sub.gen[k] + 7))
    fill = [sum(2**j*pi*d_bar_star[j]**2/4*geom.sub.l_sub[k][j]
                for j in range(i+1))/v_sub_star
         for i in range(geom.sub.gen[k] + 7)]
    # lambda -> lambd because lambda is a reserved word in Python
    lambd = [fill[i]-q_gen[6][k]*t_insp/v_sub_star >= 0
             for i in range(geom.sub.gen[k]+7)].index(True)-1
    phi = (q_gen[6][k]*t_insp/v_sub_star-fill[lambd])\
            /(fill[lambd+1]-fill[lambd])
    return lambd, phi, d_bar_star, epsilon

def profile_dlno(v_insp, t_insp, t_hold, geometry):
    """ Generates a plot of the concentration field of NO in the lungs at the
    end of a DLNO test """
    l_asym, l_sub = geometry[0], geometry[2]
    soldlno = dlno(v_insp, t_insp, t_hold, geometry)[0]
    _, axis = subplots()
    for k in range(2**6):
        # Distance between the top of the trachea and the beginning of subtree k
        dist_big = 0
        for i in range(6):
            dist_big += l_asym[i][k//2**(6-i)]
        z_val = [100*dist_big]
        for lenght in l_sub[k]:
            for _ in range(N):
                z_val.append(z_val[-1] + 100/N*lenght)
        z_val = z_val[:-1]
        axis.semilogx(z_val, soldlno[k])
    show()
