# Supplementary material for: A new computational framework for simulating airway resistance, fraction of exhaled nitric oxide, and diffusing capacity for nitric oxide
Source: PLoS One. 2025 Jan 30;20(1):e0311667. doi: 10.1371/journal.pone.0311667 (PMC11781630; doi:10.1371/journal.pone.0311667)
Supplement: S2 File — (ZIP) [file pone.0311667.s002.zip]

Archive with 2 entries (2 files):
- S2_File.nb
- __MACOSX/._S2_File.nb
