# Supplementary material for: A new computational framework for simulating airway resistance, fraction of exhaled nitric oxide, and diffusing capacity for nitric oxide
Source: PLoS One. 2025 Jan 30;20(1):e0311667. doi: 10.1371/journal.pone.0311667 (PMC11781630; doi:10.1371/journal.pone.0311667)
Supplement: S2 File — (ZIP) [file pone.0311667.s002.zip › S2_File.nb]

(* Content-type: application/vnd.wolfram.mathematica *)

(*** Wolfram Notebook File ***)
(* http://www.wolfram.com/nb *)

(* CreatedBy='Mathematica 13.2' *)

(*CacheID: 234*)
(* Internal cache information:
NotebookFileLineBreakTest
NotebookFileLineBreakTest
NotebookDataPosition[       158,          7]
NotebookDataLength[    238376,       5534]
NotebookOptionsPosition[    235247,       5479]
NotebookOutlinePosition[    235713,       5497]
CellTagsIndexPosition[    235670,       5494]
WindowFrame->Normal*)

(* Beginning of Notebook Content *)
Notebook[{
Cell[BoxData[
 RowBox[{
  RowBox[{"(*", "Data", "*)"}], "\[IndentingNewLine]", 
  StyleBox[
   RowBox[{
    RowBox[{
     RowBox[{"Off", "[", 
      RowBox[{"NDSolve", "::", "ndsz"}], "]"}], ";"}], "\[IndentingNewLine]", 
    
    RowBox[{
     RowBox[{"psatwater", " ", "=", " ", "6283"}], ";"}], 
    RowBox[{"(*", 
     RowBox[{"at", " ", "37", "\[Degree]C"}], "*)"}], "\[IndentingNewLine]", 
    RowBox[{
     RowBox[{"patm", " ", "=", " ", "101325"}], ";"}], 
    RowBox[{"(*", "Pa", "*)"}], "\[IndentingNewLine]", 
    RowBox[{
     RowBox[{"dalvref", " ", "=", " ", 
      RowBox[{"200", " ", 
       SuperscriptBox["10", 
        RowBox[{"-", "6"}]]}]}], ";"}], "\[IndentingNewLine]", 
    RowBox[{
     RowBox[{"\[Rho]", " ", "=", " ", "1.14"}], ";"}], "\[IndentingNewLine]", 
    
    RowBox[{
     RowBox[{"D1ref", " ", "=", " ", 
      RowBox[{"1.7", " ", 
       SuperscriptBox["10", 
        RowBox[{"-", "2"}]]}]}], ";"}], "\[IndentingNewLine]", 
    RowBox[{
     RowBox[{"Da", " ", "=", " ", 
      RowBox[{"400", " ", 
       SuperscriptBox["10", 
        RowBox[{"-", "6"}]]}]}], ";"}], "\[IndentingNewLine]", 
    RowBox[{
     RowBox[{"DNO", " ", "=", " ", 
      RowBox[{"2.17", " ", 
       SuperscriptBox["10", 
        RowBox[{"-", "5"}]]}]}], ";"}], 
    RowBox[{"(*", 
     RowBox[{
      RowBox[{
      "value", " ", "OK", " ", "at", " ", "1", " ", "atm", " ", "only"}], ",",
       " ", 
      RowBox[{
      "to", " ", "be", " ", "corrected", " ", "if", " ", "other", " ", 
       "atmospheric", " ", "pressure"}]}], "*)"}], "\[IndentingNewLine]", 
    RowBox[{
     RowBox[{"\[Mu]", " ", "=", " ", 
      RowBox[{"1.9", " ", 
       SuperscriptBox["10", 
        RowBox[{"-", "5"}]]}]}], ";"}], "\[IndentingNewLine]", 
    RowBox[{
     RowBox[{"Ceq", " ", "=", " ", "2"}], ";"}], 
    RowBox[{"(*", 
     RowBox[{
      RowBox[{
      "value", " ", "OK", " ", "at", " ", "1", " ", "atm", " ", "only"}], ",",
       " ", 
      RowBox[{
      "to", " ", "be", " ", "corrected", " ", "if", " ", "other", " ", 
       "atmospheric", " ", "pressure"}]}], "*)"}], "\[IndentingNewLine]", 
    RowBox[{
     RowBox[{"\[Beta]ref", " ", "=", " ", "3.5"}], ";"}], 
    "\[IndentingNewLine]", 
    RowBox[{
     RowBox[{"La", " ", "=", " ", 
      RowBox[{"900", " ", 
       SuperscriptBox["10", 
        RowBox[{"-", "6"}]]}]}], ";"}], "\[IndentingNewLine]", 
    RowBox[{
     RowBox[{"kNO", " ", "=", " ", 
      RowBox[{"3", " ", 
       SuperscriptBox["10", 
        RowBox[{"-", "3"}]]}]}], ";"}], "\[IndentingNewLine]", 
    RowBox[{
     RowBox[{"JNO", " ", "=", " ", 
      RowBox[{"2", " ", 
       SuperscriptBox["10", 
        RowBox[{"-", "3"}]]}]}], ";"}], " ", 
    RowBox[{"(*", 
     RowBox[{
      RowBox[{
      "value", " ", "OK", " ", "at", " ", "1", " ", "atm", " ", "only"}], ",",
       " ", 
      RowBox[{
      "to", " ", "be", " ", "corrected", " ", "if", " ", "other", " ", 
       "atmospheric", " ", "pressure"}]}], "*)"}], "\[IndentingNewLine]", 
    RowBox[{
     RowBox[{"h", " ", "=", "0.80"}], ";"}], "\[IndentingNewLine]", 
    RowBox[{
     RowBox[{"Mref", " ", "=", " ", "70"}], ";"}], "\[IndentingNewLine]", 
    RowBox[{
     RowBox[{"hmin", " ", "=", " ", 
      RowBox[{"{", 
       RowBox[{
       "0.69", ",", "0.67", ",", "0.67", ",", "0.74", ",", "0.67", ",", 
        "0.67", ",", "h"}], "}"}]}], ";"}], "\[IndentingNewLine]", 
    RowBox[{
     RowBox[{"hmax", " ", "=", " ", 
      RowBox[{"{", 
       RowBox[{
       "0.87", ",", "0.80", ",", "0.83", ",", "0.86", ",", "0.87", ",", 
        "0.87", ",", "h"}], "}"}]}], ";"}], "\[IndentingNewLine]", 
    RowBox[{
     RowBox[{"\[Alpha]ref", " ", "=", " ", 
      RowBox[{"{", 
       RowBox[{
       "7", ",", "5", ",", "3", ",", "2", ",", "3", ",", "\[Beta]ref", ",", 
        "\[Beta]ref"}], "}"}]}], ";"}], "\[IndentingNewLine]", 
    RowBox[{
     RowBox[{"nalv", " ", "=", " ", 
      RowBox[{"{", 
       RowBox[{
       "17", ",", "32", ",", "42", ",", "70", ",", "62", ",", "74", ",", 
        "74"}], "}"}]}], ";"}], "\[IndentingNewLine]", 
    RowBox[{
     RowBox[{"perfint", " ", "=", " ", "1"}], ";"}], "\[IndentingNewLine]", 
    RowBox[{
     RowBox[{"n", " ", "=", " ", "50"}], ";"}]}],
   FontColor->GrayLevel[0]]}]], "Input",
 CellChangeTimes->{{3.8981652467891493`*^9, 3.898165484922963*^9}, {
   3.8981655178272123`*^9, 3.898165550942615*^9}, {3.8981657984403*^9, 
   3.898165800126795*^9}, 3.8981659104795637`*^9, {3.898252205887837*^9, 
   3.89825222899021*^9}, 3.898252911897784*^9, {3.8982533347569027`*^9, 
   3.898253345466218*^9}, 3.898253467623128*^9, {3.8982535271835203`*^9, 
   3.898253590995089*^9}, {3.898320656850616*^9, 3.898320666548264*^9}, {
   3.898320713888728*^9, 3.898320724681572*^9}, {3.898340933382574*^9, 
   3.898340935589657*^9}, {3.899720688783873*^9, 3.899720694286437*^9}, {
   3.899891729151252*^9, 3.899891732671339*^9}, {3.9005917390714483`*^9, 
   3.900591740903159*^9}, {3.9011049924740067`*^9, 3.901104996305078*^9}, {
   3.901887450543365*^9, 3.901887456768833*^9}, 3.9018874913075666`*^9, {
   3.9025747698040113`*^9, 3.902574770757506*^9}, {3.902663336368347*^9, 
   3.902663340247868*^9}, 3.902833962245*^9, 3.902918100183271*^9, {
   3.910772327068441*^9, 3.910772384508915*^9}, {3.9107724246033783`*^9, 
   3.910772452401033*^9}, {3.9107725147008877`*^9, 3.910772518381084*^9}, {
   3.910772852006979*^9, 3.910772852518051*^9}, 3.910773062730976*^9, 
   3.9107731863754807`*^9, 3.9107773838918953`*^9, 3.910777454124544*^9, {
   3.910777558487022*^9, 3.910777559522305*^9}, 3.910777624158369*^9, {
   3.9107777108525753`*^9, 3.9107777135961313`*^9}, {3.910960264650084*^9, 
   3.910960359710483*^9}, {3.9110431444974403`*^9, 3.91104320087964*^9}, {
   3.9110433451531067`*^9, 3.911043345370337*^9}, {3.9110442659758663`*^9, 
   3.911044271132731*^9}, {3.911045040379036*^9, 3.911045041733004*^9}, {
   3.911045217467494*^9, 3.911045233982224*^9}, 3.911045272651786*^9, {
   3.911045327235512*^9, 3.9110453443632298`*^9}, 3.9110458017332687`*^9, 
   3.911045894369938*^9, {3.9110459856439867`*^9, 3.911046011256741*^9}, {
   3.911046804755307*^9, 3.911046805248424*^9}, {3.9115660418325567`*^9, 
   3.911566042264708*^9}, {3.911567335348768*^9, 3.911567351331585*^9}, 
   3.9156964070665417`*^9, {3.9156964413830347`*^9, 3.91569644272047*^9}, 
   3.915698042189603*^9, {3.920463456662991*^9, 3.920463483643508*^9}, {
   3.92046353505505*^9, 3.920463552727892*^9}, {3.9204635833381166`*^9, 
   3.9204636239447203`*^9}, {3.920463679436468*^9, 3.920463752163042*^9}, {
   3.920463811734494*^9, 3.92046381245068*^9}, {3.920463848545999*^9, 
   3.92046385386549*^9}, {3.920464166855378*^9, 3.920464167296494*^9}, 
   3.92046435740308*^9, {3.920464590240879*^9, 3.920464594460253*^9}, {
   3.920464786132073*^9, 3.920464793364573*^9}, 3.920464988681402*^9, {
   3.9204653722685337`*^9, 3.920465462531713*^9}, {3.920465675047422*^9, 
   3.920465675741702*^9}, {3.9208889628113127`*^9, 3.920888965100957*^9}, {
   3.9208890159169416`*^9, 3.9208890831208878`*^9}, {3.920889143208838*^9, 
   3.920889178545991*^9}, 3.920889372398816*^9, 3.9208899140401*^9, {
   3.920890019791905*^9, 3.92089001992492*^9}, 3.920890237082007*^9, {
   3.9212106666355963`*^9, 3.921210666773705*^9}, {3.921210816492558*^9, 
   3.921210816591419*^9}, {3.921236231912212*^9, 3.9212362826737127`*^9}, {
   3.9214874293314238`*^9, 3.921487445084627*^9}, {3.9214874887798443`*^9, 
   3.921487508446577*^9}, {3.921487798756096*^9, 3.921487850138218*^9}, {
   3.921488649846682*^9, 3.9214886510719013`*^9}, {3.921549888379393*^9, 
   3.921549888513432*^9}, {3.9215501240764093`*^9, 3.921550124215555*^9}, 
   3.92155029005405*^9, {3.9215504492594852`*^9, 3.921550449413093*^9}, {
   3.921553311938673*^9, 3.9215533139937267`*^9}, 3.921553631584178*^9, {
   3.921553705414633*^9, 3.92155371099997*^9}, {3.921556054305994*^9, 
   3.92155607398026*^9}, {3.921571598424119*^9, 3.921571602992489*^9}},
 CellLabel->"In[1]:=",ExpressionUUID->"76068029-ec41-4e90-9c13-e9f7996eff21"],

Cell[BoxData[
 RowBox[{"\[IndentingNewLine]", 
  RowBox[{"(*", 
   RowBox[{
    RowBox[{
    "The", " ", "function", " ", "geom", " ", "generates", " ", "the", " ", 
     "healthy", " ", "geometry", " ", "for", " ", "a", " ", "body", " ", 
     "mass", " ", "x", " ", "in", " ", "kg"}], ",", " ", 
    RowBox[{
    "and", " ", "\[Sigma]", " ", "is", " ", "the", " ", "standard", " ", 
     "deviation", " ", "of", " ", "the", " ", "normal", " ", "distribution", 
     " ", "used", " ", "to", " ", "introduce", " ", "randomness", " ", "on", 
     " ", "the", " ", "values", " ", "of", " ", "hmax", " ", "and", " ", 
     RowBox[{"hmin", "."}]}]}], "*)"}], "\[IndentingNewLine]", 
  RowBox[{
   RowBox[{"geom", "[", 
    RowBox[{"x_", ",", "\[Sigma]_"}], "]"}], ":=", 
   RowBox[{"(", "\[IndentingNewLine]", 
    RowBox[{
     RowBox[{"M", " ", "=", " ", "x"}], ";", "\[IndentingNewLine]", 
     "\[IndentingNewLine]", 
     RowBox[{"(*", 
      RowBox[{
      "generation", " ", "of", " ", "the", " ", "asymmetric", " ", "zone"}], 
      "*)"}], "\[IndentingNewLine]", 
     RowBox[{"\[Alpha]", " ", "=", " ", 
      RowBox[{"\[Alpha]ref", " ", 
       SuperscriptBox[
        RowBox[{"(", 
         FractionBox["M", "Mref"], ")"}], 
        RowBox[{
         RowBox[{"-", "1"}], "/", "8"}]]}]}], ";", "\[IndentingNewLine]", 
     StyleBox[
      RowBox[{"dalv", " ", "=", " ", 
       RowBox[{"dalvref", 
        SuperscriptBox[
         RowBox[{"(", 
          FractionBox["M", "Mref"], ")"}], 
         FractionBox["1", "12"]]}]}],
      FontColor->GrayLevel[0]], 
     StyleBox[";",
      FontColor->GrayLevel[0]], 
     StyleBox[" ",
      FontColor->GrayLevel[0]], "\[IndentingNewLine]", 
     RowBox[{
      RowBox[{"Di", "[", 
       RowBox[{"1", ",", "1"}], "]"}], "=", 
      RowBox[{"D1ref", " ", 
       SuperscriptBox[
        RowBox[{"(", 
         FractionBox["M", "Mref"], ")"}], 
        RowBox[{"3", "/", "8"}]]}]}], ";", 
     RowBox[{"(*", 
      RowBox[{
       RowBox[{
       "We", " ", "use", " ", "Di", " ", "instead", " ", "of", " ", "D"}], 
       ",", " ", 
       RowBox[{
       "because", " ", "D", " ", "is", " ", "a", " ", "protected", " ", 
        "symbol", " ", "in", " ", 
        RowBox[{"Wolfram", "."}]}]}], "*)"}], "\[IndentingNewLine]", 
     RowBox[{
      RowBox[{"L", "[", 
       RowBox[{"1", ",", "1"}], " ", "]"}], "=", 
      RowBox[{
       RowBox[{"\[Alpha]", "[", 
        RowBox[{"[", "1", "]"}], "]"}], 
       RowBox[{"Di", "[", 
        RowBox[{"1", ",", "1"}], "]"}]}]}], ";", "\[IndentingNewLine]", 
     RowBox[{
      RowBox[{"J", "[", 
       RowBox[{"1", ",", "1"}], "]"}], "=", "JNO"}], ";", 
     "\[IndentingNewLine]", 
     RowBox[{"For", "[", 
      RowBox[{
       RowBox[{"i", "=", "1"}], ",", " ", 
       RowBox[{"i", "<", "7"}], ",", 
       RowBox[{"i", "++"}], ",", "\[IndentingNewLine]", 
       RowBox[{
        RowBox[{"For", "[", 
         RowBox[{
          RowBox[{"j", "=", "1"}], ",", 
          RowBox[{"j", "<=", " ", 
           SuperscriptBox["2", 
            RowBox[{"i", "-", "1"}]]}], ",", 
          RowBox[{"j", "++"}], ",", "\[IndentingNewLine]", 
          RowBox[{
           StyleBox[
            RowBox[{"hmax0", " ", "=", " ", 
             RowBox[{"hmax", "[", 
              RowBox[{"[", "i", "]"}], "]"}]}],
            FontColor->GrayLevel[0]], 
           StyleBox[";",
            FontColor->GrayLevel[0]], 
           StyleBox["\[IndentingNewLine]",
            FontColor->GrayLevel[0]], 
           StyleBox[
            RowBox[{"hmin0", " ", "=", " ", 
             RowBox[{"hmin", "[", 
              RowBox[{"[", "i", "]"}], "]"}]}],
            FontColor->GrayLevel[0]], 
           StyleBox[";",
            FontColor->GrayLevel[0]], 
           StyleBox["\[IndentingNewLine]",
            FontColor->GrayLevel[0]], 
           StyleBox[
            RowBox[{"hmax1", " ", "=", " ", 
             RowBox[{"hmax0", " ", "+", " ", 
              RowBox[{"\[Sigma]", " ", 
               RowBox[{"RandomVariate", "[", 
                RowBox[{"NormalDistribution", "[", 
                 RowBox[{"0", ",", "1"}], "]"}], "]"}]}]}]}],
            FontColor->GrayLevel[0]], 
           StyleBox[";",
            FontColor->GrayLevel[0]], 
           StyleBox[" ",
            FontColor->GrayLevel[0]], 
           StyleBox["\[IndentingNewLine]",
            FontColor->GrayLevel[0]], 
           StyleBox[
            RowBox[{"If", "[", 
             RowBox[{
              RowBox[{"hmax1", " ", ">", " ", "1"}], ",", " ", 
              RowBox[{"hmax1", " ", "=", " ", "hmax0"}]}], "]"}],
            FontColor->GrayLevel[0]], 
           StyleBox[";",
            FontColor->GrayLevel[0]], 
           StyleBox["\[IndentingNewLine]",
            FontColor->GrayLevel[0]], 
           StyleBox[
            RowBox[{"If", "[", 
             RowBox[{
              RowBox[{
               RowBox[{
                SuperscriptBox["hmax0", "3"], "+", 
                SuperscriptBox["hmin0", "3"], "-", 
                SuperscriptBox["hmax1", "3"]}], "\[LessEqual]", " ", "0"}], 
              ",", " ", 
              RowBox[{
               RowBox[{"hmin1", " ", "=", " ", "hmin0"}], ";", " ", 
               RowBox[{"hmax1", " ", "=", " ", "hmax0"}]}], ",", " ", 
              RowBox[{"hmin1", " ", "=", " ", 
               SuperscriptBox[
                RowBox[{"(", 
                 RowBox[{
                  SuperscriptBox["hmax0", "3"], "+", 
                  SuperscriptBox["hmin0", "3"], "-", 
                  SuperscriptBox["hmax1", "3"]}], ")"}], 
                FractionBox["1", "3"]]}]}], "]"}],
            FontColor->GrayLevel[0]], 
           StyleBox[";",
            FontColor->GrayLevel[0]], "\[IndentingNewLine]", 
           RowBox[{
            RowBox[{"Di", "[", 
             RowBox[{
              RowBox[{"i", "+", "1"}], ",", 
              RowBox[{
               RowBox[{"2", "j"}], "-", "1"}]}], "]"}], " ", "=", " ", 
            RowBox[{
             RowBox[{"Di", "[", 
              RowBox[{"i", ",", "j"}], "]"}], "hmin1"}]}], ";", 
           "\[IndentingNewLine]", 
           RowBox[{
            RowBox[{"L", "[", 
             RowBox[{
              RowBox[{"i", "+", "1"}], ",", 
              RowBox[{
               RowBox[{"2", "j"}], "-", "1"}]}], "]"}], " ", "=", " ", 
            RowBox[{
             RowBox[{"\[Alpha]", "[", 
              RowBox[{"[", 
               RowBox[{"i", "+", "1"}], "]"}], "]"}], 
             RowBox[{"Di", "[", 
              RowBox[{
               RowBox[{"i", "+", "1"}], ",", 
               RowBox[{
                RowBox[{"2", "j"}], "-", "1"}]}], "]"}]}]}], ";", 
           "\[IndentingNewLine]", 
           RowBox[{
            RowBox[{"J", "[", 
             RowBox[{
              RowBox[{"i", "+", "1"}], ",", 
              RowBox[{
               RowBox[{"2", "j"}], "-", "1"}]}], "]"}], " ", "=", " ", 
            "JNO"}], ";", "\[IndentingNewLine]", 
           RowBox[{
            RowBox[{"Di", "[", 
             RowBox[{
              RowBox[{"i", "+", "1"}], ",", 
              RowBox[{"2", "j"}]}], "]"}], " ", "=", " ", 
            RowBox[{
             RowBox[{"Di", "[", 
              RowBox[{"i", ",", "j"}], "]"}], "hmax1"}]}], ";", 
           "\[IndentingNewLine]", 
           RowBox[{
            RowBox[{"L", "[", 
             RowBox[{
              RowBox[{"i", "+", "1"}], ",", 
              RowBox[{"2", "j"}]}], "]"}], " ", "=", " ", 
            RowBox[{
             RowBox[{"\[Alpha]", "[", 
              RowBox[{"[", 
               RowBox[{"i", "+", "1"}], "]"}], "]"}], 
             RowBox[{"Di", "[", 
              RowBox[{
               RowBox[{"i", "+", "1"}], ",", 
               RowBox[{"2", "j"}]}], "]"}]}]}], ";", "\[IndentingNewLine]", 
           RowBox[{
            RowBox[{"J", "[", 
             RowBox[{
              RowBox[{"i", "+", "1"}], ",", 
              RowBox[{"2", "j"}]}], "]"}], " ", "=", " ", "JNO"}], ";"}]}], 
         "\[IndentingNewLine]", "]"}], ";"}]}], "\[IndentingNewLine]", "]"}], 
     ";", "\[IndentingNewLine]", "\[IndentingNewLine]", 
     RowBox[{"(*", 
      RowBox[{"generation", " ", "of", " ", "the", " ", "subtrees"}], "*)"}], 
     "\[IndentingNewLine]", 
     RowBox[{"lsub", " ", "=", 
      RowBox[{"Table", "[", 
       RowBox[{
        RowBox[{"Floor", "[", 
         RowBox[{"1", "+", 
          RowBox[{
           RowBox[{"Log", "[", " ", 
            FractionBox[
             RowBox[{"2", " ", "dalv"}], 
             RowBox[{"Di", "[", 
              RowBox[{"7", ",", "k"}], "]"}]], "]"}], 
           FractionBox["1", 
            RowBox[{"Log", "[", "h", "]"}]]}]}], "]"}], ",", 
        RowBox[{"{", 
         RowBox[{"k", ",", "1", ",", 
          SuperscriptBox["2", "6"]}], "}"}]}], "]"}]}], ";", 
     "\[IndentingNewLine]", 
     RowBox[{"\[Beta]", " ", "=", " ", 
      RowBox[{"\[Beta]ref", " ", 
       SuperscriptBox[
        RowBox[{"(", 
         FractionBox["M", "Mref"], ")"}], 
        RowBox[{
         RowBox[{"-", "1"}], "/", "8"}]]}]}], ";", "\[IndentingNewLine]", 
     RowBox[{"For", "[", 
      RowBox[{
       RowBox[{"k", "=", "1"}], ",", 
       RowBox[{"k", "<=", " ", 
        SuperscriptBox["2", "6"]}], ",", 
       RowBox[{"k", "++"}], ",", "\[IndentingNewLine]", 
       RowBox[{
        RowBox[{
         RowBox[{"Dsub", "[", "k", "]"}], " ", "=", " ", 
         RowBox[{"Join", "[", 
          RowBox[{
           RowBox[{"Table", "[", 
            RowBox[{
             RowBox[{
              RowBox[{"Di", "[", 
               RowBox[{"7", ",", "k"}], "]"}], 
              SuperscriptBox["h", 
               RowBox[{"i", "-", "1"}]]}], ",", 
             RowBox[{"{", 
              RowBox[{"i", ",", "1", ",", 
               RowBox[{"lsub", "[", 
                RowBox[{"[", "k", "]"}], "]"}]}], "}"}]}], "]"}], ",", 
           RowBox[{"Table", "[", 
            RowBox[{"Da", ",", 
             RowBox[{"{", 
              RowBox[{"i", ",", "1", ",", "7"}], "}"}]}], "]"}]}], "]"}]}], 
        ";", "\[IndentingNewLine]", 
        RowBox[{
         RowBox[{"Dsubbar", "[", "k", "]"}], " ", "=", " ", 
         RowBox[{"Join", "[", 
          RowBox[{
           RowBox[{"Table", "[", 
            RowBox[{
             RowBox[{
              RowBox[{"Di", "[", 
               RowBox[{"7", ",", "k"}], "]"}], 
              SuperscriptBox["h", 
               RowBox[{"i", "-", "1"}]]}], ",", 
             RowBox[{"{", 
              RowBox[{"i", ",", "1", ",", 
               RowBox[{"lsub", "[", 
                RowBox[{"[", "k", "]"}], "]"}]}], "}"}]}], "]"}], ",", 
           RowBox[{"Table", "[", 
            RowBox[{
             SqrtBox[
              FractionBox[
               RowBox[{
                RowBox[{
                 FractionBox[
                  RowBox[{"\[Pi]", " ", 
                   SuperscriptBox["Da", "2"]}], "4"], "La"}], " ", "+", " ", 
                RowBox[{
                 RowBox[{"nalv", "[", 
                  RowBox[{"[", "s", "]"}], "]"}], 
                 FractionBox[
                  RowBox[{"\[Pi]", " ", 
                   SuperscriptBox["dalv", "3"]}], "6"], 
                 FractionBox["1", "2"]}]}], 
               RowBox[{
                FractionBox["\[Pi]", "4"], "La"}]]], ",", 
             RowBox[{"{", 
              RowBox[{"s", ",", "1", ",", "7"}], "}"}]}], "]"}]}], "]"}]}], 
        ";", "\[IndentingNewLine]", 
        RowBox[{
         RowBox[{"Lsub", "[", "k", "]"}], " ", "=", " ", 
         RowBox[{"Join", "[", 
          RowBox[{
           RowBox[{"Table", "[", 
            RowBox[{
             RowBox[{"\[Beta]", " ", 
              RowBox[{"Di", "[", 
               RowBox[{"7", ",", "k"}], "]"}], 
              SuperscriptBox["h", 
               RowBox[{"i", "-", "1"}]]}], ",", 
             RowBox[{"{", 
              RowBox[{"i", ",", "1", ",", 
               RowBox[{"lsub", "[", 
                RowBox[{"[", "k", "]"}], "]"}]}], "}"}]}], "]"}], ",", 
           RowBox[{"Table", "[", 
            RowBox[{"La", ",", 
             RowBox[{"{", 
              RowBox[{"i", ",", "1", ",", "7"}], "}"}]}], "]"}]}], "]"}]}], 
        ";", "\[IndentingNewLine]", 
        RowBox[{
         RowBox[{"Vsub", "[", "k", "]"}], "=", 
         RowBox[{"Sum", "[", 
          RowBox[{
           RowBox[{
            SuperscriptBox["2", 
             RowBox[{"i", "-", "1"}]], 
            FractionBox[
             RowBox[{"\[Pi]", " ", 
              SuperscriptBox[
               RowBox[{
                RowBox[{"Dsubbar", "[", "k", "]"}], "[", 
                RowBox[{"[", "i", "]"}], "]"}], "2"]}], "4"], 
            RowBox[{
             RowBox[{"Lsub", "[", "k", "]"}], "[", 
             RowBox[{"[", "i", "]"}], "]"}]}], ",", 
           RowBox[{"{", 
            RowBox[{"i", ",", "1", ",", 
             RowBox[{
              RowBox[{"lsub", "[", 
               RowBox[{"[", "k", "]"}], "]"}], "+", "7"}]}], "}"}]}], "]"}]}],
         ";", "\[IndentingNewLine]", 
        RowBox[{
         RowBox[{"Jsub", "[", "k", "]"}], "=", 
         RowBox[{"Table", "[", 
          RowBox[{"JNO", ",", 
           RowBox[{"{", 
            RowBox[{"i", ",", "1", ",", 
             RowBox[{
              RowBox[{"lsub", "[", 
               RowBox[{"[", "k", "]"}], "]"}], "+", "7"}]}], "}"}]}], "]"}]}],
         ";", "\[IndentingNewLine]", 
        RowBox[{"If", "[", 
         RowBox[{
          RowBox[{"k", "<=", "21"}], ",", 
          RowBox[{
           RowBox[{"\[Gamma]sub", "[", "k", "]"}], "=", 
           RowBox[{"Table", "[", 
            RowBox[{"0", ",", 
             RowBox[{"{", 
              RowBox[{"i", ",", "1", ",", 
               RowBox[{
                RowBox[{"lsub", "[", 
                 RowBox[{"[", "k", "]"}], "]"}], "+", "7"}]}], "}"}]}], 
            "]"}]}], ",", 
          RowBox[{"If", "[", 
           RowBox[{
            RowBox[{"k", "<=", "43"}], ",", 
            RowBox[{
             RowBox[{"\[Gamma]sub", "[", "k", "]"}], "=", 
             RowBox[{"Table", "[", 
              RowBox[{
               RowBox[{"perfint", 
                FractionBox[
                 RowBox[{" ", 
                  RowBox[{"k", "-", "22"}]}], 
                 RowBox[{"43", "-", "22"}]]}], ",", 
               RowBox[{"{", 
                RowBox[{"i", ",", "1", ",", 
                 RowBox[{
                  RowBox[{"lsub", "[", 
                   RowBox[{"[", "k", "]"}], "]"}], "+", "7"}]}], "}"}]}], 
              "]"}]}], ",", 
            RowBox[{
             RowBox[{"\[Gamma]sub", "[", "k", "]"}], "=", 
             RowBox[{"Table", "[", 
              RowBox[{
               RowBox[{"perfint", " ", "+", 
                RowBox[{
                 RowBox[{"(", 
                  RowBox[{"1", "-", "perfint"}], ")"}], 
                 FractionBox[
                  RowBox[{" ", 
                   RowBox[{"k", "-", "44"}]}], 
                  RowBox[{"64", "-", "44"}]]}]}], ",", 
               RowBox[{"{", 
                RowBox[{"i", ",", "1", ",", 
                 RowBox[{
                  RowBox[{"lsub", "[", 
                   RowBox[{"[", "k", "]"}], "]"}], "+", "7"}]}], "}"}]}], 
              "]"}]}]}], "]"}]}], "]"}]}]}], "\[IndentingNewLine]", "]"}], 
     ";", "\[IndentingNewLine]", "\[IndentingNewLine]", 
     RowBox[{"(*", 
      RowBox[{
      "some", " ", "calculations", " ", "to", " ", "characterize", " ", "the",
        " ", "lungs"}], "*)"}], "\[IndentingNewLine]", 
     RowBox[{"V1", " ", "=", " ", 
      RowBox[{"Sum", "[", 
       RowBox[{
        RowBox[{"Sum", "[", 
         RowBox[{
          RowBox[{"\[Pi]", " ", 
           FractionBox[
            SuperscriptBox[
             RowBox[{"Di", "[", 
              RowBox[{"i", ",", "j"}], "]"}], "2"], "4"], 
           RowBox[{"L", "[", 
            RowBox[{"i", ",", "j"}], "]"}]}], ",", 
          RowBox[{"{", 
           RowBox[{"j", ",", "1", ",", 
            SuperscriptBox["2", 
             RowBox[{"i", "-", "1"}]]}], "}"}]}], "]"}], ",", 
        RowBox[{"{", 
         RowBox[{"i", ",", "1", ",", "6"}], "}"}]}], "]"}]}], ";", 
     "\[IndentingNewLine]", 
     RowBox[{"Vt", " ", "=", " ", 
      RowBox[{"V1", "+", 
       RowBox[{"Sum", "[", 
        RowBox[{
         RowBox[{"Vsub", "[", "k", "]"}], ",", 
         RowBox[{"{", 
          RowBox[{"k", ",", "1", ",", 
           SuperscriptBox["2", "6"]}], "}"}]}], "]"}]}]}], ";", 
     "\[IndentingNewLine]", 
     RowBox[{"nter", " ", "=", " ", 
      RowBox[{"Total", "[", 
       SuperscriptBox["2", 
        RowBox[{"lsub", "-", "1"}]], "]"}]}], ";", "\[IndentingNewLine]", 
     RowBox[{"Salv", " ", "=", " ", 
      RowBox[{
       FractionBox[
        RowBox[{"\[Pi]", " ", 
         SuperscriptBox["dalv", "2"]}], "2"], " ", 
       RowBox[{"Total", "[", 
        SuperscriptBox["2", "lsub"], "]"}], 
       RowBox[{"Sum", "[", 
        RowBox[{
         RowBox[{
          SuperscriptBox["2", 
           RowBox[{"s", "-", "1"}]], 
          RowBox[{"nalv", "[", 
           RowBox[{"[", "s", "]"}], "]"}]}], ",", 
         RowBox[{"{", 
          RowBox[{"s", ",", "1", ",", "7"}], "}"}]}], "]"}]}]}], ";", 
     "\[IndentingNewLine]", 
     RowBox[{"buffer", "=", 
      RowBox[{"Table", "[", 
       RowBox[{
        RowBox[{"{", 
         RowBox[{
          RowBox[{"6", "+", 
           RowBox[{"lsub", "[", 
            RowBox[{"[", "k", "]"}], "]"}], "+", "7", "-", "1"}], ",", 
          SuperscriptBox["2", 
           RowBox[{"lsub", "[", 
            RowBox[{"[", "k", "]"}], "]"}]]}], "}"}], ",", 
        RowBox[{"{", 
         RowBox[{"k", ",", "1", ",", 
          SuperscriptBox["2", "6"]}], "}"}]}], "]"}]}], ";", 
     RowBox[{"(*", 
      RowBox[{
      "buffer", " ", "is", " ", "a", " ", "list", " ", "of", " ", "the", " ", 
       
       RowBox[{"couples", " ", ":", " ", 
        RowBox[{
         RowBox[{"(", 
          RowBox[{
           RowBox[{
           "number", " ", "of", " ", "generations", " ", "from", " ", "the", 
            " ", "trachea", " ", "to", " ", "the", " ", "end", " ", "of", " ",
             "the", " ", "lungs"}], ",", "  ", 
           RowBox[{
           "relative", " ", "number", " ", "of", " ", "occurence", " ", "in", 
            " ", "the", " ", "lungs"}]}], ")"}], "."}]}]}], "*)"}], 
     "\[IndentingNewLine]", 
     RowBox[{"fulldata", " ", "=", " ", 
      RowBox[{"{", "}"}]}], ";", "\[IndentingNewLine]", 
     RowBox[{"For", "[", 
      RowBox[{
       RowBox[{"i", "=", "1"}], ",", 
       RowBox[{"i", "<=", 
        RowBox[{"Length", "[", "buffer", "]"}]}], ",", 
       RowBox[{"i", "++"}], ",", "\[IndentingNewLine]", 
       RowBox[{
        RowBox[{"fulldata", " ", "=", " ", 
         RowBox[{"Join", "[", 
          RowBox[{"fulldata", ",", 
           RowBox[{"Table", "[", 
            RowBox[{
             RowBox[{"buffer", "[", 
              RowBox[{"[", 
               RowBox[{"i", ",", "1"}], "]"}], "]"}], ",", 
             RowBox[{"{", 
              RowBox[{"j", ",", "1", ",", 
               RowBox[{"buffer", "[", 
                RowBox[{"[", 
                 RowBox[{"i", ",", "2"}], "]"}], "]"}]}], "}"}]}], "]"}]}], 
          "]"}]}], ";"}]}], "\[IndentingNewLine]", "]"}], ";", 
     RowBox[{"(*", 
      RowBox[{
      "buffer", " ", "is", " ", "expanded", " ", "to", " ", "use", " ", "the",
        " ", "function", " ", 
       RowBox[{"Histogram", "."}]}], "*)"}], "\[IndentingNewLine]", 
     RowBox[{"pathtoalveoli", " ", "=", 
      RowBox[{"Histogram", "[", 
       RowBox[{"fulldata", ",", "30", ",", "\"\<Probability\>\"", ",", 
        RowBox[{"ChartElementFunction", "\[Rule]", "\"\<Rectangle\>\""}], ",", 
        RowBox[{"ColorFunction", "\[Rule]", 
         RowBox[{"Function", "[", 
          RowBox[{
           RowBox[{"{", "height", "}"}], ",", 
           RowBox[{"Opacity", "[", "height", "]"}]}], "]"}]}], ",", 
        RowBox[{"ChartStyle", "\[Rule]", 
         RowBox[{"RGBColor", "[", 
          RowBox[{"0.53", ",", "0.5", ",", "0.6"}], "]"}]}], ",", 
        RowBox[{"Frame", " ", "\[Rule]", " ", "True"}], ",", 
        RowBox[{"Axes", " ", "\[Rule]", " ", "False"}], ",", 
        RowBox[{"FrameLabel", "\[Rule]", 
         RowBox[{"{", 
          RowBox[{
          "\"\<Number of generations towards the end of the lungs\>\"", ",", 
           "\"\<Probability of occurence\>\""}], "}"}]}], ",", " ", 
        RowBox[{"BaseStyle", "->", 
         RowBox[{"{", 
          RowBox[{
           RowBox[{"FontFamily", "->", "\"\<Times\>\""}], ",", 
           RowBox[{"FontSize", "\[Rule]", "12"}]}], "}"}]}], ",", 
        RowBox[{"PlotRange", " ", "\[Rule]", " ", 
         RowBox[{"{", 
          RowBox[{
           RowBox[{"{", 
            RowBox[{"10", ",", "28"}], "}"}], ",", "All"}], "}"}]}], ",", 
        RowBox[{"AspectRatio", " ", "\[Rule]", " ", "0.7"}], ",", 
        RowBox[{"PlotLabel", "->", 
         RowBox[{"M", " ", "\"\<kg\>\""}]}]}], "]"}]}], ";"}], 
    "\[IndentingNewLine]", ")"}]}]}]], "Input",
 CellChangeTimes->{{3.898165913643001*^9, 3.898166004910771*^9}, {
   3.898166038245425*^9, 3.898166271109133*^9}, {3.8981663172534113`*^9, 
   3.898166423713303*^9}, {3.898166586032029*^9, 3.898166588293913*^9}, {
   3.898166798789406*^9, 3.8981668209041977`*^9}, {3.898252348301901*^9, 
   3.898252600940504*^9}, {3.8982526327843447`*^9, 3.8982526565934763`*^9}, {
   3.898252729317463*^9, 3.898252734866042*^9}, {3.8982527773008823`*^9, 
   3.898252890224525*^9}, {3.898252927042089*^9, 3.8982529578752737`*^9}, {
   3.898253025599845*^9, 3.8982530461830606`*^9}, {3.8982531517533083`*^9, 
   3.898253152093107*^9}, 3.898253703176717*^9, {3.89825376332299*^9, 
   3.8982538294156027`*^9}, {3.898253955824408*^9, 3.898253971713354*^9}, {
   3.898254027593501*^9, 3.898254084948717*^9}, {3.898254148145371*^9, 
   3.898254148438582*^9}, {3.898254280650236*^9, 3.898254362054847*^9}, {
   3.898254461553978*^9, 3.8982544894175863`*^9}, {3.898313168744954*^9, 
   3.898313179152998*^9}, {3.898313361610518*^9, 3.898313416577297*^9}, {
   3.898313454238414*^9, 3.898313485521945*^9}, {3.8983194545351458`*^9, 
   3.89831946385468*^9}, {3.8983194979315557`*^9, 3.898319526047851*^9}, {
   3.898319606773671*^9, 3.8983196068219357`*^9}, 3.8983197727709208`*^9, {
   3.898320616271883*^9, 3.898320661970415*^9}, {3.898320717641672*^9, 
   3.898320744624938*^9}, {3.898514547906529*^9, 3.898514571351534*^9}, {
   3.8985146884675922`*^9, 3.898514690908229*^9}, {3.8996335167518997`*^9, 
   3.8996335213849573`*^9}, {3.89971729363797*^9, 3.899717322000784*^9}, {
   3.8997175573076363`*^9, 3.899717755646883*^9}, {3.8997177885393353`*^9, 
   3.899717875412181*^9}, {3.8997204987610397`*^9, 3.8997205001899157`*^9}, {
   3.899722533737054*^9, 3.899722539161675*^9}, {3.899722598138872*^9, 
   3.899722629682473*^9}, {3.899813080651425*^9, 3.899813123883972*^9}, {
   3.899891660537506*^9, 3.899891715358797*^9}, {3.900590392316309*^9, 
   3.9005905016212273`*^9}, {3.900590619190494*^9, 3.900590645062748*^9}, {
   3.900590722946177*^9, 3.900590723833283*^9}, {3.9005907682589407`*^9, 
   3.900590878811613*^9}, 3.9005910122752323`*^9, {3.901887464774911*^9, 
   3.9018874684541817`*^9}, 3.902893078843536*^9, {3.904875539064896*^9, 
   3.9048755538425903`*^9}, {3.9048756018079987`*^9, 
   3.9048756161527777`*^9}, {3.904875723384657*^9, 3.904875770256516*^9}, {
   3.906708532998674*^9, 3.906708539120619*^9}, {3.911041658800824*^9, 
   3.911041670318119*^9}, {3.9110426824746513`*^9, 3.91104280320117*^9}, {
   3.911566050485124*^9, 3.9115660827924213`*^9}, {3.911566300693486*^9, 
   3.911566310205028*^9}, {3.9115663489976997`*^9, 3.911566349252572*^9}, {
   3.9204665763388863`*^9, 3.920466579503126*^9}},
 CellLabel->"In[23]:=",ExpressionUUID->"78e18d38-76c4-4743-bb87-4132ac5462c4"],

Cell[CellGroupData[{

Cell[BoxData[{
 RowBox[{"geom", "[", 
  RowBox[{"75", ",", "0.05"}], "]"}], "\[IndentingNewLine]", 
 RowBox[{
  RowBox[{"Print", "[", 
   RowBox[{"\"\<Functional residual capacity (l) : \>\"", ",", " ", 
    RowBox[{"Round", "[", 
     RowBox[{
      RowBox[{"Vt", " ", "1000"}], ",", "0.1"}], "]"}]}], "]"}], 
  ";"}], "\[IndentingNewLine]", 
 RowBox[{
  RowBox[{"Print", "[", 
   RowBox[{"\"\<Number of terminal airways : \>\"", ",", 
    RowBox[{"N", "[", "nter", "]"}]}], "]"}], ";"}], "\[IndentingNewLine]", 
 RowBox[{
  RowBox[{"Print", "[", 
   RowBox[{
   "\"\<Average number of airways in the path towards the alveolar region : \
\>\"", ",", 
    RowBox[{"Round", "[", 
     RowBox[{
      RowBox[{"N", "[", 
       RowBox[{"Mean", "[", 
        RowBox[{"6", "+", "lsub"}], "]"}], "]"}], ",", "0.1"}], "]"}]}], 
   "]"}], ";"}], "\[IndentingNewLine]", 
 RowBox[{
  RowBox[{"Print", "[", 
   RowBox[{
   "\"\<Alveolar area (\!\(\*SuperscriptBox[\(m\), \(2\)]\)) : \>\"", ",", 
    " ", 
    RowBox[{"Round", "[", 
     RowBox[{"Salv", ",", "1"}], "]"}]}], "]"}], 
  ";"}], "\[IndentingNewLine]", "pathtoalveoli"}], "Input",
 CellChangeTimes->CompressedData["
1:eJwd0F9IU3EcBfAR9BC6W0nT2Gx3cwtuw4loOqgV/UIjkMh8KoiyUeYMbOhM
k1q1RqRkDAs3X8oUQyypBzGTglIKjJihLrelOYPKyCvS8krln37n+3D4PB0O
HKPjfMmZdSqVSuKB7rSmeXeSzMrbU39Ba4NuDX46bCRtntOiKMis41ibAS5k
x8oM3PHgV/K+PZ53iFuXWCIdUV/P3Y0yu9b+kNxSG1YvpsksZXOEFJRQATx4
JEpejhW1Qe24twPeyloe3mmS2e3oCtldvP073Nrwbha+/2lchIEmE/nPrjht
3GV/qAK6pG/T/dy6jxkzsNfbmfqcO3pgiRxUunRwsqwvHT72CNX9Zr5T5KiH
sbOSBzaKr67A+Unmg56JAvLHzCk/FPz6Ztjiu/gH3htdIFOsu1ah3Tu9BgOP
7iTpLDJTpFwB6l9/iAQz+Y/lY2ROYaW6lZspPNPAua4HWlixYUSEn5NFMyyu
MpI9nTck6Ha17oDR40NWeFPrssEcZ/duaNkU3wcbs5zDT/N4L/ccWTJ46eXV
fJkVRsLk3ETtG/h3fz1ZWqMegVKlhsy2KGMw2DIUhs1744l0m8wunEyQR1fN
4jauYSBggG9DKxl6riqmMcEnU9fXh7gv9kyRri+/k2Hf7AkB/gepMDvl
  "],
 CellLabel->"In[36]:=",ExpressionUUID->"66a0d4e0-d5ee-4ef9-8cc9-b86e1bc0f7a7"],

Cell[CellGroupData[{

Cell[BoxData[
 InterpretationBox[
  RowBox[{"\<\"Functional residual capacity (l) : \"\>", "\[InvisibleSpace]", 
   "3.7`"}],
  SequenceForm["Functional residual capacity (l) : ", 3.7],
  Editable->False]], "Print",
 CellChangeTimes->{
  3.899891786645917*^9, 3.900068621075726*^9, 3.900480793247508*^9, 
   3.9004993280279207`*^9, 3.900589857437193*^9, 3.9005917489310913`*^9, 
   3.900592081327405*^9, 3.9006711861767597`*^9, 3.900672084303006*^9, 
   3.900673441150852*^9, 3.90110305056948*^9, 3.901105120918798*^9, 
   3.901105391351254*^9, 3.901105725285417*^9, 3.901369638567644*^9, 
   3.9013703445228157`*^9, 3.901624657923275*^9, 3.901887275953281*^9, 
   3.902660153778026*^9, 3.9026629730613832`*^9, 3.90274617234774*^9, 
   3.902746478398031*^9, 3.9028178824447002`*^9, 3.90289049098349*^9, 
   3.90289189216046*^9, 3.902893172794256*^9, 3.902893345664114*^9, 
   3.9028935595796747`*^9, 3.9028939452260103`*^9, 3.902907745979816*^9, 
   3.9029182554462433`*^9, 3.904109331414687*^9, 3.904825802319371*^9, 
   3.904873907245823*^9, 3.904874607340192*^9, 3.904875047400072*^9, {
   3.904875559581245*^9, 3.9048755743556767`*^9}, {3.904875610494079*^9, 
   3.90487561837358*^9}, {3.904875738762579*^9, 3.904875804646285*^9}, {
   3.9107723045439577`*^9, 3.9107723322348757`*^9}, {3.910772415832179*^9, 
   3.910772458380707*^9}, {3.9107725258254433`*^9, 3.9107725512941923`*^9}, 
   3.910772649641531*^9, 3.910777404386114*^9, 3.910777458639448*^9, 
   3.910777573702692*^9, 3.910777632169297*^9, {3.910777680316436*^9, 
   3.910777687888562*^9}, {3.911042817183144*^9, 3.911042842278556*^9}, {
   3.911043234114112*^9, 3.91104331395481*^9}, {3.911043697368352*^9, 
   3.9110437018806257`*^9}, {3.9110451293009777`*^9, 
   3.9110451361074133`*^9}, {3.9110452215002127`*^9, 3.91104524335233*^9}, {
   3.911045335107583*^9, 3.9110453526954536`*^9}, 3.91104580632613*^9, 
   3.911046015623104*^9, {3.911566233199839*^9, 3.9115663344943*^9}, {
   3.9115663659014482`*^9, 3.9115663709154243`*^9}, {3.911566465118472*^9, 
   3.911566481397526*^9}, {3.9115673049119797`*^9, 3.91156735953557*^9}, {
   3.914389597456565*^9, 3.914389618337055*^9}, 3.9156958198564777`*^9, {
   3.915696229205331*^9, 3.915696302394062*^9}, {3.91569634205897*^9, 
   3.915696647638598*^9}, {3.9204634316107273`*^9, 3.920463446257495*^9}, {
   3.92046349191884*^9, 3.920463502391406*^9}, {3.9204635593546667`*^9, 
   3.920463565513979*^9}, {3.920463631177383*^9, 3.92046364309929*^9}, {
   3.920463684486232*^9, 3.92046368795514*^9}, {3.920463718725376*^9, 
   3.920463723875005*^9}, {3.920463802776558*^9, 3.920463873228806*^9}, {
   3.9204639346767607`*^9, 3.92046393876026*^9}, {3.920464707620413*^9, 
   3.920464727813608*^9}, {3.920464799130932*^9, 3.920464812563018*^9}, {
   3.9204650491620827`*^9, 3.920465060708284*^9}, {3.920465427596856*^9, 
   3.9204654543455887`*^9}, {3.9204656137381687`*^9, 3.920465623394844*^9}, {
   3.92046571614427*^9, 3.920465756643937*^9}, {3.920889106120859*^9, 
   3.920889189104101*^9}, {3.9208893142283287`*^9, 3.920889392628167*^9}, {
   3.920889460283969*^9, 3.9208894651226797`*^9}, {3.92088950427279*^9, 
   3.9208895248261337`*^9}, 3.920895856933968*^9, 3.9212092482496223`*^9, {
   3.921209590745617*^9, 3.92120960538179*^9}, 3.921210082794799*^9, 
   3.92121106878047*^9, {3.9212116732499943`*^9, 3.921211701745805*^9}, 
   3.92121332977267*^9, 3.92121342839076*^9, {3.921213509820396*^9, 
   3.921213519540371*^9}, {3.9212236599368553`*^9, 3.921223683668668*^9}, {
   3.921235709279838*^9, 3.9212357205797033`*^9}, {3.921487337548335*^9, 
   3.9214873407406893`*^9}, 3.9215494917966347`*^9, 3.921550457584485*^9, {
   3.921571858249318*^9, 3.9215718873156137`*^9}, {3.921571946674817*^9, 
   3.921571955539151*^9}, {3.92217489755163*^9, 3.922174903863048*^9}},
 CellLabel->
  "During evaluation of \
In[36]:=",ExpressionUUID->"14a48889-cfeb-4342-b6b6-7606326fefbe"],

Cell[BoxData[
 InterpretationBox[
  RowBox[{"\<\"Number of terminal airways : \"\>", "\[InvisibleSpace]", 
   "51784.`"}],
  SequenceForm["Number of terminal airways : ", 51784.],
  Editable->False]], "Print",
 CellChangeTimes->{
  3.899891786645917*^9, 3.900068621075726*^9, 3.900480793247508*^9, 
   3.9004993280279207`*^9, 3.900589857437193*^9, 3.9005917489310913`*^9, 
   3.900592081327405*^9, 3.9006711861767597`*^9, 3.900672084303006*^9, 
   3.900673441150852*^9, 3.90110305056948*^9, 3.901105120918798*^9, 
   3.901105391351254*^9, 3.901105725285417*^9, 3.901369638567644*^9, 
   3.9013703445228157`*^9, 3.901624657923275*^9, 3.901887275953281*^9, 
   3.902660153778026*^9, 3.9026629730613832`*^9, 3.90274617234774*^9, 
   3.902746478398031*^9, 3.9028178824447002`*^9, 3.90289049098349*^9, 
   3.90289189216046*^9, 3.902893172794256*^9, 3.902893345664114*^9, 
   3.9028935595796747`*^9, 3.9028939452260103`*^9, 3.902907745979816*^9, 
   3.9029182554462433`*^9, 3.904109331414687*^9, 3.904825802319371*^9, 
   3.904873907245823*^9, 3.904874607340192*^9, 3.904875047400072*^9, {
   3.904875559581245*^9, 3.9048755743556767`*^9}, {3.904875610494079*^9, 
   3.90487561837358*^9}, {3.904875738762579*^9, 3.904875804646285*^9}, {
   3.9107723045439577`*^9, 3.9107723322348757`*^9}, {3.910772415832179*^9, 
   3.910772458380707*^9}, {3.9107725258254433`*^9, 3.9107725512941923`*^9}, 
   3.910772649641531*^9, 3.910777404386114*^9, 3.910777458639448*^9, 
   3.910777573702692*^9, 3.910777632169297*^9, {3.910777680316436*^9, 
   3.910777687888562*^9}, {3.911042817183144*^9, 3.911042842278556*^9}, {
   3.911043234114112*^9, 3.91104331395481*^9}, {3.911043697368352*^9, 
   3.9110437018806257`*^9}, {3.9110451293009777`*^9, 
   3.9110451361074133`*^9}, {3.9110452215002127`*^9, 3.91104524335233*^9}, {
   3.911045335107583*^9, 3.9110453526954536`*^9}, 3.91104580632613*^9, 
   3.911046015623104*^9, {3.911566233199839*^9, 3.9115663344943*^9}, {
   3.9115663659014482`*^9, 3.9115663709154243`*^9}, {3.911566465118472*^9, 
   3.911566481397526*^9}, {3.9115673049119797`*^9, 3.91156735953557*^9}, {
   3.914389597456565*^9, 3.914389618337055*^9}, 3.9156958198564777`*^9, {
   3.915696229205331*^9, 3.915696302394062*^9}, {3.91569634205897*^9, 
   3.915696647638598*^9}, {3.9204634316107273`*^9, 3.920463446257495*^9}, {
   3.92046349191884*^9, 3.920463502391406*^9}, {3.9204635593546667`*^9, 
   3.920463565513979*^9}, {3.920463631177383*^9, 3.92046364309929*^9}, {
   3.920463684486232*^9, 3.92046368795514*^9}, {3.920463718725376*^9, 
   3.920463723875005*^9}, {3.920463802776558*^9, 3.920463873228806*^9}, {
   3.9204639346767607`*^9, 3.92046393876026*^9}, {3.920464707620413*^9, 
   3.920464727813608*^9}, {3.920464799130932*^9, 3.920464812563018*^9}, {
   3.9204650491620827`*^9, 3.920465060708284*^9}, {3.920465427596856*^9, 
   3.9204654543455887`*^9}, {3.9204656137381687`*^9, 3.920465623394844*^9}, {
   3.92046571614427*^9, 3.920465756643937*^9}, {3.920889106120859*^9, 
   3.920889189104101*^9}, {3.9208893142283287`*^9, 3.920889392628167*^9}, {
   3.920889460283969*^9, 3.9208894651226797`*^9}, {3.92088950427279*^9, 
   3.9208895248261337`*^9}, 3.920895856933968*^9, 3.9212092482496223`*^9, {
   3.921209590745617*^9, 3.92120960538179*^9}, 3.921210082794799*^9, 
   3.92121106878047*^9, {3.9212116732499943`*^9, 3.921211701745805*^9}, 
   3.92121332977267*^9, 3.92121342839076*^9, {3.921213509820396*^9, 
   3.921213519540371*^9}, {3.9212236599368553`*^9, 3.921223683668668*^9}, {
   3.921235709279838*^9, 3.9212357205797033`*^9}, {3.921487337548335*^9, 
   3.9214873407406893`*^9}, 3.9215494917966347`*^9, 3.921550457584485*^9, {
   3.921571858249318*^9, 3.9215718873156137`*^9}, {3.921571946674817*^9, 
   3.921571955539151*^9}, {3.92217489755163*^9, 3.922174903863552*^9}},
 CellLabel->
  "During evaluation of \
In[36]:=",ExpressionUUID->"26b9ee38-216c-40ab-989d-41039b598ade"],

Cell[BoxData[
 InterpretationBox[
  RowBox[{"\<\"Average number of airways in the path towards the alveolar \
region : \"\>", "\[InvisibleSpace]", "15.8`"}],
  SequenceForm[
  "Average number of airways in the path towards the alveolar region : ", 
   15.8],
  Editable->False]], "Print",
 CellChangeTimes->{
  3.899891786645917*^9, 3.900068621075726*^9, 3.900480793247508*^9, 
   3.9004993280279207`*^9, 3.900589857437193*^9, 3.9005917489310913`*^9, 
   3.900592081327405*^9, 3.9006711861767597`*^9, 3.900672084303006*^9, 
   3.900673441150852*^9, 3.90110305056948*^9, 3.901105120918798*^9, 
   3.901105391351254*^9, 3.901105725285417*^9, 3.901369638567644*^9, 
   3.9013703445228157`*^9, 3.901624657923275*^9, 3.901887275953281*^9, 
   3.902660153778026*^9, 3.9026629730613832`*^9, 3.90274617234774*^9, 
   3.902746478398031*^9, 3.9028178824447002`*^9, 3.90289049098349*^9, 
   3.90289189216046*^9, 3.902893172794256*^9, 3.902893345664114*^9, 
   3.9028935595796747`*^9, 3.9028939452260103`*^9, 3.902907745979816*^9, 
   3.9029182554462433`*^9, 3.904109331414687*^9, 3.904825802319371*^9, 
   3.904873907245823*^9, 3.904874607340192*^9, 3.904875047400072*^9, {
   3.904875559581245*^9, 3.9048755743556767`*^9}, {3.904875610494079*^9, 
   3.90487561837358*^9}, {3.904875738762579*^9, 3.904875804646285*^9}, {
   3.9107723045439577`*^9, 3.9107723322348757`*^9}, {3.910772415832179*^9, 
   3.910772458380707*^9}, {3.9107725258254433`*^9, 3.9107725512941923`*^9}, 
   3.910772649641531*^9, 3.910777404386114*^9, 3.910777458639448*^9, 
   3.910777573702692*^9, 3.910777632169297*^9, {3.910777680316436*^9, 
   3.910777687888562*^9}, {3.911042817183144*^9, 3.911042842278556*^9}, {
   3.911043234114112*^9, 3.91104331395481*^9}, {3.911043697368352*^9, 
   3.9110437018806257`*^9}, {3.9110451293009777`*^9, 
   3.9110451361074133`*^9}, {3.9110452215002127`*^9, 3.91104524335233*^9}, {
   3.911045335107583*^9, 3.9110453526954536`*^9}, 3.91104580632613*^9, 
   3.911046015623104*^9, {3.911566233199839*^9, 3.9115663344943*^9}, {
   3.9115663659014482`*^9, 3.9115663709154243`*^9}, {3.911566465118472*^9, 
   3.911566481397526*^9}, {3.9115673049119797`*^9, 3.91156735953557*^9}, {
   3.914389597456565*^9, 3.914389618337055*^9}, 3.9156958198564777`*^9, {
   3.915696229205331*^9, 3.915696302394062*^9}, {3.91569634205897*^9, 
   3.915696647638598*^9}, {3.9204634316107273`*^9, 3.920463446257495*^9}, {
   3.92046349191884*^9, 3.920463502391406*^9}, {3.9204635593546667`*^9, 
   3.920463565513979*^9}, {3.920463631177383*^9, 3.92046364309929*^9}, {
   3.920463684486232*^9, 3.92046368795514*^9}, {3.920463718725376*^9, 
   3.920463723875005*^9}, {3.920463802776558*^9, 3.920463873228806*^9}, {
   3.9204639346767607`*^9, 3.92046393876026*^9}, {3.920464707620413*^9, 
   3.920464727813608*^9}, {3.920464799130932*^9, 3.920464812563018*^9}, {
   3.9204650491620827`*^9, 3.920465060708284*^9}, {3.920465427596856*^9, 
   3.9204654543455887`*^9}, {3.9204656137381687`*^9, 3.920465623394844*^9}, {
   3.92046571614427*^9, 3.920465756643937*^9}, {3.920889106120859*^9, 
   3.920889189104101*^9}, {3.9208893142283287`*^9, 3.920889392628167*^9}, {
   3.920889460283969*^9, 3.9208894651226797`*^9}, {3.92088950427279*^9, 
   3.9208895248261337`*^9}, 3.920895856933968*^9, 3.9212092482496223`*^9, {
   3.921209590745617*^9, 3.92120960538179*^9}, 3.921210082794799*^9, 
   3.92121106878047*^9, {3.9212116732499943`*^9, 3.921211701745805*^9}, 
   3.92121332977267*^9, 3.92121342839076*^9, {3.921213509820396*^9, 
   3.921213519540371*^9}, {3.9212236599368553`*^9, 3.921223683668668*^9}, {
   3.921235709279838*^9, 3.9212357205797033`*^9}, {3.921487337548335*^9, 
   3.9214873407406893`*^9}, 3.9215494917966347`*^9, 3.921550457584485*^9, {
   3.921571858249318*^9, 3.9215718873156137`*^9}, {3.921571946674817*^9, 
   3.921571955539151*^9}, {3.92217489755163*^9, 3.9221749038639812`*^9}},
 CellLabel->
  "During evaluation of \
In[36]:=",ExpressionUUID->"3b9eb1c7-d223-48c3-bc0b-958187daa268"],

Cell[BoxData[
 InterpretationBox[
  RowBox[{"\<\"Alveolar area (\\!\\(\\*SuperscriptBox[\\(m\\), \\(2\\)]\\)) : \
\"\>", "\[InvisibleSpace]", "59"}],
  SequenceForm["Alveolar area (\!\(\*SuperscriptBox[\(m\), \(2\)]\)) : ", 59],
  
  Editable->False]], "Print",
 CellChangeTimes->{
  3.899891786645917*^9, 3.900068621075726*^9, 3.900480793247508*^9, 
   3.9004993280279207`*^9, 3.900589857437193*^9, 3.9005917489310913`*^9, 
   3.900592081327405*^9, 3.9006711861767597`*^9, 3.900672084303006*^9, 
   3.900673441150852*^9, 3.90110305056948*^9, 3.901105120918798*^9, 
   3.901105391351254*^9, 3.901105725285417*^9, 3.901369638567644*^9, 
   3.9013703445228157`*^9, 3.901624657923275*^9, 3.901887275953281*^9, 
   3.902660153778026*^9, 3.9026629730613832`*^9, 3.90274617234774*^9, 
   3.902746478398031*^9, 3.9028178824447002`*^9, 3.90289049098349*^9, 
   3.90289189216046*^9, 3.902893172794256*^9, 3.902893345664114*^9, 
   3.9028935595796747`*^9, 3.9028939452260103`*^9, 3.902907745979816*^9, 
   3.9029182554462433`*^9, 3.904109331414687*^9, 3.904825802319371*^9, 
   3.904873907245823*^9, 3.904874607340192*^9, 3.904875047400072*^9, {
   3.904875559581245*^9, 3.9048755743556767`*^9}, {3.904875610494079*^9, 
   3.90487561837358*^9}, {3.904875738762579*^9, 3.904875804646285*^9}, {
   3.9107723045439577`*^9, 3.9107723322348757`*^9}, {3.910772415832179*^9, 
   3.910772458380707*^9}, {3.9107725258254433`*^9, 3.9107725512941923`*^9}, 
   3.910772649641531*^9, 3.910777404386114*^9, 3.910777458639448*^9, 
   3.910777573702692*^9, 3.910777632169297*^9, {3.910777680316436*^9, 
   3.910777687888562*^9}, {3.911042817183144*^9, 3.911042842278556*^9}, {
   3.911043234114112*^9, 3.91104331395481*^9}, {3.911043697368352*^9, 
   3.9110437018806257`*^9}, {3.9110451293009777`*^9, 
   3.9110451361074133`*^9}, {3.9110452215002127`*^9, 3.91104524335233*^9}, {
   3.911045335107583*^9, 3.9110453526954536`*^9}, 3.91104580632613*^9, 
   3.911046015623104*^9, {3.911566233199839*^9, 3.9115663344943*^9}, {
   3.9115663659014482`*^9, 3.9115663709154243`*^9}, {3.911566465118472*^9, 
   3.911566481397526*^9}, {3.9115673049119797`*^9, 3.91156735953557*^9}, {
   3.914389597456565*^9, 3.914389618337055*^9}, 3.9156958198564777`*^9, {
   3.915696229205331*^9, 3.915696302394062*^9}, {3.91569634205897*^9, 
   3.915696647638598*^9}, {3.9204634316107273`*^9, 3.920463446257495*^9}, {
   3.92046349191884*^9, 3.920463502391406*^9}, {3.9204635593546667`*^9, 
   3.920463565513979*^9}, {3.920463631177383*^9, 3.92046364309929*^9}, {
   3.920463684486232*^9, 3.92046368795514*^9}, {3.920463718725376*^9, 
   3.920463723875005*^9}, {3.920463802776558*^9, 3.920463873228806*^9}, {
   3.9204639346767607`*^9, 3.92046393876026*^9}, {3.920464707620413*^9, 
   3.920464727813608*^9}, {3.920464799130932*^9, 3.920464812563018*^9}, {
   3.9204650491620827`*^9, 3.920465060708284*^9}, {3.920465427596856*^9, 
   3.9204654543455887`*^9}, {3.9204656137381687`*^9, 3.920465623394844*^9}, {
   3.92046571614427*^9, 3.920465756643937*^9}, {3.920889106120859*^9, 
   3.920889189104101*^9}, {3.9208893142283287`*^9, 3.920889392628167*^9}, {
   3.920889460283969*^9, 3.9208894651226797`*^9}, {3.92088950427279*^9, 
   3.9208895248261337`*^9}, 3.920895856933968*^9, 3.9212092482496223`*^9, {
   3.921209590745617*^9, 3.92120960538179*^9}, 3.921210082794799*^9, 
   3.92121106878047*^9, {3.9212116732499943`*^9, 3.921211701745805*^9}, 
   3.92121332977267*^9, 3.92121342839076*^9, {3.921213509820396*^9, 
   3.921213519540371*^9}, {3.9212236599368553`*^9, 3.921223683668668*^9}, {
   3.921235709279838*^9, 3.9212357205797033`*^9}, {3.921487337548335*^9, 
   3.9214873407406893`*^9}, 3.9215494917966347`*^9, 3.921550457584485*^9, {
   3.921571858249318*^9, 3.9215718873156137`*^9}, {3.921571946674817*^9, 
   3.921571955539151*^9}, {3.92217489755163*^9, 3.922174903864285*^9}},
 CellLabel->
  "During evaluation of \
In[36]:=",ExpressionUUID->"3ef23640-f2f8-4346-80ae-4385a9c2e9af"]
}, Open  ]],

Cell[BoxData[
 GraphicsBox[{
   {RGBColor[0.53, 0.5, 0.6], EdgeForm[{Opacity[0.609], Thickness[
    Small]}], {}, 
    {RGBColor[0.53, 0.5, 0.6], EdgeForm[{Opacity[0.609], Thickness[Small]}], 
     TagBox[
      TooltipBox[
       TagBox[
        {Opacity[0.], 
         TagBox[
          DynamicBox[{
            FEPrivate`If[
             CurrentValue["MouseOver"], 
             EdgeForm[{
               GrayLevel[0.5], 
               AbsoluteThickness[1.5], 
               Opacity[0.66]}], {}, {}], 
            
            RectangleBox[{15.5, 0}, {16.5, 0.0001544878727019929}, 
             "RoundingRadius" -> 0]},
           
           ImageSizeCache->{{210.85, 236.99999999999997`}, {
            149.57326660156244`, 150.49999999999994`}}],
          "DelayedMouseEffectStyle"]},
        StatusArea[#, 0.0001544878727019929]& ,
        TagBoxNote->"0.0001544878727019929"],
       StyleBox["0.0001544878727019929`", {}, StripOnInput -> False]],
      Annotation[#, 
       Style[0.0001544878727019929, {}], "Tooltip"]& ], 
     TagBox[
      TooltipBox[
       TagBox[
        {Opacity[0.021775544388609718`], 
         TagBox[
          DynamicBox[{
            FEPrivate`If[
             CurrentValue["MouseOver"], 
             EdgeForm[{
               GrayLevel[0.5], 
               AbsoluteThickness[1.5], 
               Opacity[0.66]}], {}, {}], 
            
            RectangleBox[{18.5, 0}, {19.5, 0.006179514908079716}, 
             "RoundingRadius" -> 0]},
           
           ImageSizeCache->{{287.04999999999995`, 313.19999999999993`}, {
            142.68066406249994`, 150.49999999999994`}}],
          "DelayedMouseEffectStyle"]},
        StatusArea[#, 0.006179514908079716]& ,
        TagBoxNote->"0.006179514908079716"],
       StyleBox["0.006179514908079716`", {}, StripOnInput -> False]],
      Annotation[#, 
       Style[0.006179514908079716, {}], "Tooltip"]& ], 
     TagBox[
      TooltipBox[
       TagBox[
        {Opacity[0.053042992741485204`], 
         TagBox[
          DynamicBox[{
            FEPrivate`If[
             CurrentValue["MouseOver"], 
             EdgeForm[{
               GrayLevel[0.5], 
               AbsoluteThickness[1.5], 
               Opacity[0.66]}], {}, {}], 
            
            RectangleBox[{19.5, 0}, {20.5, 0.014830835779391318`}, 
             "RoundingRadius" -> 0]},
           
           ImageSizeCache->{{312.44999999999993`, 338.5999999999999}, {
            132.78359374999994`, 150.49999999999994`}}],
          "DelayedMouseEffectStyle"]},
        StatusArea[#, 0.014830835779391318`]& ,
        TagBoxNote->"0.014830835779391318"],
       StyleBox["0.014830835779391318`", {}, StripOnInput -> False]],
      Annotation[#, 
       Style[0.014830835779391318`, {}], "Tooltip"]& ], 
     TagBox[
      TooltipBox[
       TagBox[
        {Opacity[0.21384701284198773`], 
         TagBox[
          DynamicBox[{
            FEPrivate`If[
             CurrentValue["MouseOver"], 
             EdgeForm[{
               GrayLevel[0.5], 
               AbsoluteThickness[1.5], 
               Opacity[0.66]}], {}, {}], 
            
            RectangleBox[{20.5, 0}, {21.5, 0.05932334311756527}, 
             "RoundingRadius" -> 0]},
           
           ImageSizeCache->{{337.8499999999999, 364.}, {81.88437499999995, 
            150.49999999999994`}}],
          "DelayedMouseEffectStyle"]},
        StatusArea[#, 0.05932334311756527]& ,
        TagBoxNote->"0.05932334311756527"],
       StyleBox["0.05932334311756527`", {}, StripOnInput -> False]],
      Annotation[#, 
       Style[0.05932334311756527, {}], "Tooltip"]& ], 
     TagBox[
      TooltipBox[
       TagBox[
        {Opacity[0.7498604131769961], 
         TagBox[
          DynamicBox[{
            FEPrivate`If[
             CurrentValue["MouseOver"], 
             EdgeForm[{
               GrayLevel[0.5], 
               AbsoluteThickness[1.5], 
               Opacity[0.66]}], {}, {}], 
            
            RectangleBox[{21.5, 0}, {22.5, 0.20763170091147845`}, 
             "RoundingRadius" -> 0]},
           ImageSizeCache->{{363.25, 389.4}, {-87.77968750000002, 
            150.49999999999994`}}],
          "DelayedMouseEffectStyle"]},
        StatusArea[#, 0.20763170091147845`]& ,
        TagBoxNote->"0.20763170091147845"],
       StyleBox["0.20763170091147845`", {}, StripOnInput -> False]],
      Annotation[#, 
       Style[0.20763170091147845`, {}], "Tooltip"]& ], 
     TagBox[
      TooltipBox[
       TagBox[
        {Opacity[0.7141261864879956], 
         TagBox[
          DynamicBox[{
            FEPrivate`If[
             CurrentValue["MouseOver"], 
             EdgeForm[{
               GrayLevel[0.5], 
               AbsoluteThickness[1.5], 
               Opacity[0.66]}], {}, {}], 
            
            RectangleBox[{22.5, 0}, {23.5, 0.19774447705855092`}, 
             "RoundingRadius" -> 0]},
           
           ImageSizeCache->{{388.65, 
            414.79999999999995`}, {-76.46875000000003, 150.49999999999994`}}],
          
          "DelayedMouseEffectStyle"]},
        StatusArea[#, 0.19774447705855092`]& ,
        TagBoxNote->"0.19774447705855092"],
       StyleBox["0.19774447705855092`", {}, StripOnInput -> False]],
      Annotation[#, 
       Style[0.19774447705855092`, {}], "Tooltip"]& ], 
     TagBox[
      TooltipBox[
       TagBox[
        {Opacity[1.], 
         TagBox[
          DynamicBox[{
            FEPrivate`If[
             CurrentValue["MouseOver"], 
             EdgeForm[{
               GrayLevel[0.5], 
               AbsoluteThickness[1.5], 
               Opacity[0.66]}], {}, {}], 
            
            RectangleBox[{23.5, 0}, {24.5, 0.27684226788197125`}, 
             "RoundingRadius" -> 0]},
           
           ImageSizeCache->{{414.04999999999995`, 
            440.19999999999993`}, {-166.95625, 150.49999999999994`}}],
          "DelayedMouseEffectStyle"]},
        StatusArea[#, 0.27684226788197125`]& ,
        TagBoxNote->"0.27684226788197125"],
       StyleBox["0.27684226788197125`", {}, StripOnInput -> False]],
      Annotation[#, 
       Style[0.27684226788197125`, {}], "Tooltip"]& ], 
     TagBox[
      TooltipBox[
       TagBox[
        {Opacity[0.2853154662199888], 
         TagBox[
          DynamicBox[{
            FEPrivate`If[
             CurrentValue["MouseOver"], 
             EdgeForm[{
               GrayLevel[0.5], 
               AbsoluteThickness[1.5], 
               Opacity[0.66]}], {}, {}], 
            
            RectangleBox[{24.5, 0}, {25.5, 0.07909779082342036}, 
             "RoundingRadius" -> 0]},
           
           ImageSizeCache->{{439.44999999999993`, 465.5999999999999}, {
            59.26249999999996, 150.49999999999994`}}],
          "DelayedMouseEffectStyle"]},
        StatusArea[#, 0.07909779082342036]& ,
        TagBoxNote->"0.07909779082342036"],
       StyleBox["0.07909779082342036`", {}, StripOnInput -> False]],
      Annotation[#, 
       Style[0.07909779082342036, {}], "Tooltip"]& ], 
     TagBox[
      TooltipBox[
       TagBox[
        {Opacity[0.5711892797319933], 
         TagBox[
          DynamicBox[{
            FEPrivate`If[
             CurrentValue["MouseOver"], 
             EdgeForm[{
               GrayLevel[0.5], 
               AbsoluteThickness[1.5], 
               Opacity[0.66]}], {}, {}], 
            
            RectangleBox[{25.5, 0}, {26.5, 0.15819558164684072`}, 
             "RoundingRadius" -> 0]},
           
           ImageSizeCache->{{464.8499999999999, 
            490.9999999999999}, {-31.225000000000023`, 150.49999999999994`}}],
          
          "DelayedMouseEffectStyle"]},
        StatusArea[#, 0.15819558164684072`]& ,
        TagBoxNote->"0.15819558164684072"],
       StyleBox["0.15819558164684072`", {}, StripOnInput -> False]],
      Annotation[#, 
       Style[0.15819558164684072`, {}], 
       "Tooltip"]& ]}, {}, {}}, {{}, {}, {}, {}, {}, {}, {}, {}, {}}},
  AspectRatio->0.7,
  Axes->{False, False},
  AxesLabel->{None, None},
  AxesOrigin->{9.64, 0},
  BaseStyle->{FontFamily -> "Times", FontSize -> 12},
  Frame->True,
  FrameLabel->{{
     FormBox[
      TagBox["\"Probability of occurence\"", HoldForm], TraditionalForm], 
     None}, {
     FormBox[
      TagBox[
      "\"Number of generations towards the end of the lungs\"", HoldForm], 
      TraditionalForm], None}},
  FrameTicks->{{Automatic, Automatic}, {Automatic, Automatic}},
  GridLines->{None, None},
  GridLinesStyle->Directive[
    GrayLevel[0.5, 0.4]],
  PlotLabel->FormBox[
    RowBox[{"75", " ", "\"kg\""}], TraditionalForm],
  PlotRange->{{10, 28}, {All, All}},
  PlotRangePadding->{{
     Scaled[0.02], 
     Scaled[0.02]}, {None, 
     Scaled[0.05]}},
  Ticks->{Automatic, Automatic}]], "Output",
 CellChangeTimes->{{3.920464718325657*^9, 3.92046472781781*^9}, {
   3.9204647991464987`*^9, 3.9204648125673933`*^9}, {3.920465049166471*^9, 
   3.920465060712511*^9}, {3.920465427613056*^9, 3.920465454349938*^9}, {
   3.920465613755453*^9, 3.920465623410611*^9}, {3.920465716160803*^9, 
   3.920465756648288*^9}, {3.9208891061363*^9, 3.920889189119397*^9}, {
   3.92088931423248*^9, 3.920889392642868*^9}, {3.920889460288093*^9, 
   3.920889465138007*^9}, {3.9208895042768917`*^9, 3.920889524830243*^9}, 
   3.920895856950975*^9, 3.921209248266715*^9, {3.921209590749844*^9, 
   3.921209605385644*^9}, 3.921210082812512*^9, 3.921211068787072*^9, {
   3.921211673254265*^9, 3.9212117017501*^9}, 3.921213329790813*^9, 
   3.9212134283953447`*^9, {3.921213509824849*^9, 3.921213519544992*^9}, {
   3.9212236599415293`*^9, 3.921223683673149*^9}, {3.921235709301305*^9, 
   3.921235720583906*^9}, {3.921487337563367*^9, 3.92148734074564*^9}, 
   3.921549491813451*^9, 3.921550457588838*^9, {3.9215718582655897`*^9, 
   3.921571887319737*^9}, {3.92157194669103*^9, 3.921571955546062*^9}, {
   3.9221748975684023`*^9, 3.922174903867256*^9}},
 CellLabel->"Out[41]=",ExpressionUUID->"c3ecd3ed-2576-4d3d-9357-bedc8ab4b9ba"]
}, Open  ]],

Cell[BoxData[
 RowBox[{"\[IndentingNewLine]", 
  RowBox[{"(*", 
   RowBox[{
    RowBox[{
    "The", " ", "function", " ", "flow", " ", "calculates", " ", "the", " ", 
     "flow", " ", "distribution"}], ",", " ", 
    RowBox[{
    "the", " ", "total", " ", "resistance", " ", "to", " ", "the", " ", 
     "flow", " ", "in", " ", "the", " ", "lungs", " ", "Rt", " ", "and", " ", 
     "the", " ", "alveolar", " ", "pressure", " ", "\[CapitalDelta]P", " ", 
     "as", " ", "a", " ", "function", " ", "of", " ", "the", " ", "flow", " ",
      "rate", " ", "x", " ", "in", " ", "the", " ", "trachea", " ", 
     RowBox[{"(", 
      RowBox[{"inspiration", " ", "or", " ", "expiration"}], ")"}]}], ",", 
    " ", 
    RowBox[{"on", " ", "a", " ", "previously", " ", "defined", " ", 
     RowBox[{"geometry", ".", " ", "It"}], " ", "also", " ", "produces", " ", 
     "a", " ", "histogram", " ", "to", " ", "describe", " ", "the", " ", 
     "heterogeneity", " ", "of", " ", "the", " ", "flow", " ", "distribution",
      " ", "in", " ", "the", " ", 
     RowBox[{"acini", "."}]}]}], "*)"}], "\[IndentingNewLine]", 
  RowBox[{
   RowBox[{"flow", "[", "x_", "]"}], " ", ":=", " ", 
   RowBox[{"(", 
    RowBox[{"(*", 
     RowBox[{"x", " ", "is", " ", "in", " ", 
      RowBox[{"l", "/", "min"}]}], "*)"}], "\[IndentingNewLine]", 
    RowBox[{
     RowBox[{
      RowBox[{"Q", "[", 
       RowBox[{"1", ",", "1"}], "]"}], "=", 
      RowBox[{"x", " ", 
       RowBox[{
        SuperscriptBox["10", 
         RowBox[{"-", "3"}]], "/", "60"}]}]}], ";", "\[IndentingNewLine]", 
     "\[IndentingNewLine]", 
     RowBox[{"Table", "[", 
      RowBox[{
       RowBox[{
        RowBox[{"Rsub", "[", "k", "]"}], "=", 
        RowBox[{"Sum", "[", 
         RowBox[{
          RowBox[{
           FractionBox["1", 
            SuperscriptBox["2", 
             RowBox[{"i", "-", "1"}]]], 
           FractionBox[
            RowBox[{"128", " ", "\[Mu]", " ", 
             RowBox[{
              RowBox[{"Lsub", "[", "k", "]"}], "[", 
              RowBox[{"[", "i", "]"}], "]"}]}], 
            RowBox[{"\[Pi]", " ", 
             SuperscriptBox[
              RowBox[{
               RowBox[{"Dsub", "[", "k", "]"}], "[", 
               RowBox[{"[", "i", "]"}], "]"}], "4"]}]]}], ",", 
          RowBox[{"{", 
           RowBox[{"i", ",", "2", ",", 
            RowBox[{
             RowBox[{"lsub", "[", 
              RowBox[{"[", "k", "]"}], "]"}], "+", "7"}]}], "}"}]}], "]"}]}], 
       ",", 
       RowBox[{"{", 
        RowBox[{"k", ",", "1", ",", 
         SuperscriptBox["2", "6"]}], "}"}]}], "]"}], ";", 
     "\[IndentingNewLine]", 
     RowBox[{"For", "[", 
      RowBox[{
       RowBox[{"i", "=", "1"}], ",", " ", 
       RowBox[{"i", "<=", " ", "7"}], ",", " ", 
       RowBox[{"i", "++"}], ",", "\[IndentingNewLine]", 
       RowBox[{
        RowBox[{"For", "[", 
         RowBox[{
          RowBox[{"j", "=", "1"}], ",", 
          RowBox[{"j", "<=", 
           SuperscriptBox["2", 
            RowBox[{"i", "-", "1"}]]}], ",", 
          RowBox[{"j", "++"}], ",", 
          RowBox[{
           RowBox[{
            RowBox[{"Z", "[", 
             RowBox[{"i", ",", "j"}], "]"}], " ", "=", " ", "1"}], ";"}]}], 
         "]"}], ";"}]}], "\[IndentingNewLine]", "]"}], ";", 
     "\[IndentingNewLine]", 
     RowBox[{"buffer", " ", "=", "0"}], ";", "\[IndentingNewLine]", 
     "\[IndentingNewLine]", 
     RowBox[{"Do", "[", "\[IndentingNewLine]", 
      RowBox[{
       RowBox[{
        RowBox[{"For", "[", 
         RowBox[{
          RowBox[{"i", "=", "1"}], ",", " ", 
          RowBox[{"i", "<=", " ", "7"}], ",", " ", 
          RowBox[{"i", "++"}], ",", "\[IndentingNewLine]", 
          RowBox[{
           RowBox[{"For", "[", 
            RowBox[{
             RowBox[{"j", "=", "1"}], ",", 
             RowBox[{"j", "<=", 
              SuperscriptBox["2", 
               RowBox[{"i", "-", "1"}]]}], ",", 
             RowBox[{"j", "++"}], ",", 
             RowBox[{
              RowBox[{
               RowBox[{"R", "[", 
                RowBox[{"i", ",", "j"}], "]"}], " ", "=", " ", 
               RowBox[{
                RowBox[{"Z", "[", 
                 RowBox[{"i", ",", "j"}], "]"}], 
                FractionBox[
                 RowBox[{"128", " ", "\[Mu]", " ", 
                  RowBox[{"L", "[", 
                   RowBox[{"i", ",", "j"}], "]"}]}], 
                 RowBox[{"\[Pi]", " ", 
                  SuperscriptBox[
                   RowBox[{"Di", "[", 
                    RowBox[{"i", ",", "j"}], "]"}], "4"]}]]}]}], ";"}]}], 
            "]"}], ";"}]}], "\[IndentingNewLine]", "]"}], ";", 
        "\[IndentingNewLine]", 
        RowBox[{"Table", "[", 
         RowBox[{
          RowBox[{
           RowBox[{"Rper", "[", 
            RowBox[{"7", ",", "j"}], "]"}], " ", "=", " ", 
           RowBox[{"Rsub", "[", "j", "]"}]}], ",", 
          RowBox[{"{", 
           RowBox[{"j", ",", "1", ",", 
            SuperscriptBox["2", "6"]}], "}"}]}], "]"}], ";", 
        "\[IndentingNewLine]", 
        RowBox[{"For", "[", 
         RowBox[{
          RowBox[{"i", " ", "=", " ", "6"}], ",", 
          RowBox[{"i", ">=", "1"}], ",", " ", 
          RowBox[{"i", "--"}], ",", " ", "\[IndentingNewLine]", 
          RowBox[{
           RowBox[{"For", "[", 
            RowBox[{
             RowBox[{"j", "=", "1"}], ",", 
             RowBox[{"j", "<=", 
              SuperscriptBox["2", 
               RowBox[{"i", "-", "1"}]]}], ",", 
             RowBox[{"j", "++"}], ",", "\[IndentingNewLine]", 
             RowBox[{
              RowBox[{
               RowBox[{"Rper", "[", 
                RowBox[{"i", ",", "j"}], "]"}], " ", "=", " ", 
               SuperscriptBox[
                RowBox[{"(", 
                 RowBox[{
                  FractionBox["1", 
                   RowBox[{
                    RowBox[{"R", "[", 
                    RowBox[{
                    RowBox[{"i", "+", "1"}], ",", 
                    RowBox[{
                    RowBox[{"2", "j"}], "-", "1"}]}], "]"}], "+", 
                    RowBox[{"Rper", "[", 
                    RowBox[{
                    RowBox[{"i", "+", "1"}], ",", 
                    RowBox[{
                    RowBox[{"2", "j"}], "-", "1"}]}], "]"}]}]], "+", 
                  FractionBox["1", 
                   RowBox[{
                    RowBox[{"R", "[", 
                    RowBox[{
                    RowBox[{"i", "+", "1"}], ",", 
                    RowBox[{"2", "j"}]}], "]"}], "+", 
                    RowBox[{"Rper", "[", 
                    RowBox[{
                    RowBox[{"i", "+", "1"}], ",", 
                    RowBox[{"2", "j"}]}], "]"}]}]]}], ")"}], 
                RowBox[{"-", "1"}]]}], ";"}]}], "\[IndentingNewLine]", "]"}], 
           ";"}]}], "\[IndentingNewLine]", "]"}], ";", "\[IndentingNewLine]", 
        
        RowBox[{"Rt", " ", "=", " ", 
         RowBox[{
          RowBox[{"R", "[", 
           RowBox[{"1", ",", "1"}], "]"}], "+", 
          RowBox[{"Rper", "[", 
           RowBox[{"1", ",", "1"}], "]"}]}]}], ";", "\[IndentingNewLine]", 
        RowBox[{"\[CapitalDelta]P", "=", 
         FractionBox[
          RowBox[{
           RowBox[{"Q", "[", 
            RowBox[{"1", ",", "1"}], "]"}], "Rt"}], 
          RowBox[{
           SuperscriptBox["10", 
            RowBox[{"-", "2"}]], "1000", " ", "9.81"}]]}], ";", " ", 
        RowBox[{"(*", 
         RowBox[{"cm", " ", "of", " ", "H2O"}], "*)"}], "\[IndentingNewLine]", 
        RowBox[{"If", "[", 
         RowBox[{
          RowBox[{
           RowBox[{"Abs", "[", 
            FractionBox[
             RowBox[{"\[CapitalDelta]P", "-", "buffer"}], "\[CapitalDelta]P"],
             "]"}], "<", 
           FractionBox["0.1", "100"]}], ",", 
          RowBox[{"Break", "[", "]"}], ",", 
          RowBox[{"buffer", " ", "=", " ", "\[CapitalDelta]P"}]}], "]"}], ";",
         "\[IndentingNewLine]", 
        RowBox[{"For", "[", 
         RowBox[{
          RowBox[{"i", " ", "=", " ", "1"}], ",", 
          RowBox[{"i", "<=", "6"}], ",", 
          RowBox[{"i", "++"}], ",", "\[IndentingNewLine]", 
          RowBox[{
           RowBox[{"For", "[", 
            RowBox[{
             RowBox[{"j", "=", "1"}], ",", 
             RowBox[{"j", "<=", " ", 
              SuperscriptBox["2", 
               RowBox[{"i", "-", "1"}]]}], ",", 
             RowBox[{"j", "++"}], ",", "\[IndentingNewLine]", 
             RowBox[{
              RowBox[{
               RowBox[{"Q", "[", 
                RowBox[{
                 RowBox[{"i", "+", "1"}], ",", 
                 RowBox[{
                  RowBox[{"2", "j"}], "-", "1"}]}], "]"}], "=", 
               RowBox[{
                RowBox[{"Q", "[", 
                 RowBox[{"i", ",", "j"}], "]"}], " ", 
                FractionBox[
                 RowBox[{
                  RowBox[{"R", "[", 
                   RowBox[{
                    RowBox[{"i", "+", "1"}], ",", 
                    RowBox[{"2", "j"}]}], "]"}], "+", 
                  RowBox[{"Rper", "[", 
                   RowBox[{
                    RowBox[{"i", "+", "1"}], ",", 
                    RowBox[{"2", "j"}]}], "]"}]}], 
                 RowBox[{
                  RowBox[{"R", "[", 
                   RowBox[{
                    RowBox[{"i", "+", "1"}], ",", 
                    RowBox[{
                    RowBox[{"2", "j"}], "-", "1"}]}], "]"}], "+", 
                  RowBox[{"Rper", "[", 
                   RowBox[{
                    RowBox[{"i", "+", "1"}], ",", 
                    RowBox[{
                    RowBox[{"2", "j"}], "-", "1"}]}], "]"}], "+", 
                  RowBox[{"R", "[", 
                   RowBox[{
                    RowBox[{"i", "+", "1"}], ",", 
                    RowBox[{"2", "j"}]}], "]"}], "+", 
                  RowBox[{"Rper", "[", 
                   RowBox[{
                    RowBox[{"i", "+", "1"}], ",", 
                    RowBox[{"2", "j"}]}], "]"}]}]]}]}], ";", 
              "\[IndentingNewLine]", 
              RowBox[{
               RowBox[{"Q", "[", 
                RowBox[{
                 RowBox[{"i", "+", "1"}], ",", 
                 RowBox[{"2", "j"}]}], "]"}], "=", 
               RowBox[{
                RowBox[{"Q", "[", 
                 RowBox[{"i", ",", "j"}], "]"}], 
                FractionBox[
                 RowBox[{
                  RowBox[{"R", "[", 
                   RowBox[{
                    RowBox[{"i", "+", "1"}], ",", 
                    RowBox[{
                    RowBox[{"2", "j"}], "-", "1"}]}], "]"}], "+", 
                  RowBox[{"Rper", "[", 
                   RowBox[{
                    RowBox[{"i", "+", "1"}], ",", 
                    RowBox[{
                    RowBox[{"2", "j"}], "-", "1"}]}], "]"}]}], 
                 RowBox[{
                  RowBox[{"R", "[", 
                   RowBox[{
                    RowBox[{"i", "+", "1"}], ",", 
                    RowBox[{
                    RowBox[{"2", "j"}], "-", "1"}]}], "]"}], "+", 
                  RowBox[{"Rper", "[", 
                   RowBox[{
                    RowBox[{"i", "+", "1"}], ",", 
                    RowBox[{
                    RowBox[{"2", "j"}], "-", "1"}]}], "]"}], "+", 
                  RowBox[{"R", "[", 
                   RowBox[{
                    RowBox[{"i", "+", "1"}], ",", 
                    RowBox[{"2", "j"}]}], "]"}], "+", 
                  RowBox[{"Rper", "[", 
                   RowBox[{
                    RowBox[{"i", "+", "1"}], ",", 
                    RowBox[{"2", "j"}]}], "]"}]}]]}]}], ";"}]}], 
            "\[IndentingNewLine]", "]"}], ";"}]}], "\[IndentingNewLine]", 
         "]"}], ";", "\[IndentingNewLine]", 
        RowBox[{"For", "[", 
         RowBox[{
          RowBox[{"i", "=", "1"}], ",", " ", 
          RowBox[{"i", "<=", " ", "7"}], ",", " ", 
          RowBox[{"i", "++"}], ",", "\[IndentingNewLine]", 
          RowBox[{
           RowBox[{"For", "[", 
            RowBox[{
             RowBox[{"j", "=", "1"}], ",", 
             RowBox[{"j", "<=", 
              SuperscriptBox["2", 
               RowBox[{"i", "-", "1"}]]}], ",", 
             RowBox[{"j", "++"}], ",", "\[IndentingNewLine]", 
             RowBox[{
              RowBox[{
               RowBox[{"Rey", "[", 
                RowBox[{"i", ",", "j"}], "]"}], " ", "=", " ", 
               FractionBox[
                RowBox[{"4", " ", 
                 RowBox[{"Q", "[", 
                  RowBox[{"i", ",", "j"}], "]"}], "\[Rho]"}], 
                RowBox[{"\[Pi]", " ", 
                 RowBox[{"Di", "[", 
                  RowBox[{"i", ",", "j"}], "]"}], "\[Mu]"}]]}], ";", 
              RowBox[{
               RowBox[{"Z", "[", 
                RowBox[{"i", ",", "j"}], "]"}], "=", 
               RowBox[{"If", "[", " ", 
                RowBox[{
                 RowBox[{
                  RowBox[{
                   StyleBox[
                    FractionBox["1", "3"],
                    FontColor->GrayLevel[0]], 
                   SuperscriptBox[
                    RowBox[{"(", 
                    FractionBox[
                    RowBox[{"Rey", "[", 
                    RowBox[{"i", ",", "j"}], "]"}], 
                    RowBox[{
                    RowBox[{"L", "[", 
                    RowBox[{"i", ",", "j"}], "]"}], "/", 
                    RowBox[{"Di", "[", 
                    RowBox[{"i", ",", "j"}], "]"}]}]], ")"}], 
                    FractionBox["1", "2"]]}], ">", "1"}], ",", 
                 RowBox[{
                  StyleBox[
                   FractionBox["1", "3"],
                   FontColor->GrayLevel[0]], 
                  SuperscriptBox[
                   RowBox[{"(", 
                    FractionBox[
                    RowBox[{"Rey", "[", 
                    RowBox[{"i", ",", "j"}], "]"}], 
                    RowBox[{
                    RowBox[{"L", "[", 
                    RowBox[{"i", ",", "j"}], "]"}], "/", 
                    RowBox[{"Di", "[", 
                    RowBox[{"i", ",", "j"}], "]"}]}]], ")"}], 
                   FractionBox["1", "2"]]}], ",", "1"}], "]"}]}], ";"}]}], 
            "]"}], ";"}]}], "\[IndentingNewLine]", "]"}], ";"}], 
       "\[IndentingNewLine]", ",", "100"}], "]"}], ";", "\[IndentingNewLine]",
      "\[IndentingNewLine]", 
     RowBox[{"avflowter", " ", "=", " ", 
      RowBox[{
       RowBox[{"Q", "[", 
        RowBox[{"1", ",", "1"}], "]"}], "/", 
       RowBox[{"Total", "[", 
        SuperscriptBox["2", 
         RowBox[{"lsub", "-", "1"}]], "]"}]}]}], ";", 
     RowBox[{"(*", 
      RowBox[{
      "average", " ", "flow", " ", "rate", " ", "in", " ", "the", " ", 
       "terminal", " ", "airways"}], "*)"}], "\[IndentingNewLine]", 
     RowBox[{"buffer", "=", 
      RowBox[{"Table", "[", 
       RowBox[{
        RowBox[{"{", 
         RowBox[{
          RowBox[{
           FractionBox[
            RowBox[{"Q", "[", 
             RowBox[{"7", ",", "k"}], "]"}], 
            SuperscriptBox["2", 
             RowBox[{
              RowBox[{"lsub", "[", 
               RowBox[{"[", "k", "]"}], "]"}], "-", "1"}]]], 
           FractionBox["1", "avflowter"]}], ",", 
          SuperscriptBox["2", 
           RowBox[{
            RowBox[{"lsub", "[", 
             RowBox[{"[", "k", "]"}], "]"}], "-", "1"}]]}], "}"}], ",", 
        RowBox[{"{", 
         RowBox[{"k", ",", "1", ",", 
          SuperscriptBox["2", "6"]}], "}"}]}], "]"}]}], ";", 
     RowBox[{"(*", 
      RowBox[{"buffer", " ", "is", " ", "a", " ", "list", " ", "of", " ", 
       RowBox[{"couples", " ", ":", " ", 
        RowBox[{
         RowBox[{"(", 
          RowBox[{
           RowBox[{
           "flow", " ", "rate", " ", "in", " ", "a", " ", "terminal", " ", 
            RowBox[{"airway", " ", "/", " ", "average"}], " ", "flow", " ", 
            "rate", " ", "in", " ", "the", " ", "terminal", " ", "airways"}], 
           ",", "  ", 
           RowBox[{
           "number", " ", "of", " ", "terminal", " ", "airways", " ", 
            "considered", " ", "by", " ", "this", " ", "ratio"}]}], ")"}], 
         "."}]}]}], "*)"}], "\[IndentingNewLine]", 
     RowBox[{"fulldata", " ", "=", " ", 
      RowBox[{"{", "}"}]}], ";", "\[IndentingNewLine]", 
     RowBox[{"For", "[", 
      RowBox[{
       RowBox[{"i", "=", "1"}], ",", 
       RowBox[{"i", "<=", 
        RowBox[{"Length", "[", "buffer", "]"}]}], ",", 
       RowBox[{"i", "++"}], ",", "\[IndentingNewLine]", 
       RowBox[{
        RowBox[{"fulldata", " ", "=", " ", 
         RowBox[{"Join", "[", 
          RowBox[{"fulldata", ",", 
           RowBox[{"Table", "[", 
            RowBox[{
             RowBox[{"buffer", "[", 
              RowBox[{"[", 
               RowBox[{"i", ",", "1"}], "]"}], "]"}], ",", 
             RowBox[{"{", 
              RowBox[{"j", ",", "1", ",", 
               RowBox[{"buffer", "[", 
                RowBox[{"[", 
                 RowBox[{"i", ",", "2"}], "]"}], "]"}]}], "}"}]}], "]"}]}], 
          "]"}]}], ";"}]}], "\[IndentingNewLine]", "]"}], ";", 
     RowBox[{"(*", 
      RowBox[{
      "buffer", " ", "is", " ", "expanded", " ", "to", " ", "use", " ", "the",
        " ", "function", " ", 
       RowBox[{"Histogram", "."}]}], "*)"}], "\[IndentingNewLine]", 
     RowBox[{"ventilationdistrib", " ", "=", 
      RowBox[{"Histogram", "[", 
       RowBox[{"fulldata", ",", "20", ",", "\"\<Probability\>\"", ",", 
        RowBox[{"ChartElementFunction", "\[Rule]", "\"\<Rectangle\>\""}], ",", 
        RowBox[{"ColorFunction", "\[Rule]", 
         RowBox[{"Function", "[", 
          RowBox[{
           RowBox[{"{", "height", "}"}], ",", 
           RowBox[{"Opacity", "[", "height", "]"}]}], "]"}]}], ",", 
        RowBox[{"ChartStyle", "\[Rule]", 
         RowBox[{"RGBColor", "[", 
          RowBox[{"0.53", ",", "0.5", ",", "0.6"}], "]"}]}], ",", 
        RowBox[{"Frame", " ", "\[Rule]", " ", "True"}], ",", 
        RowBox[{"Axes", " ", "\[Rule]", " ", "False"}], ",", 
        RowBox[{"FrameLabel", "\[Rule]", 
         RowBox[{"{", 
          RowBox[{
          "\"\<Q into a terminal airway / average Q into the acini\>\"", ",", 
           "\"\<Probability of occurence\>\""}], "}"}]}], ",", " ", 
        RowBox[{"BaseStyle", "->", 
         RowBox[{"{", 
          RowBox[{
           RowBox[{"FontFamily", "->", "\"\<Times\>\""}], ",", 
           RowBox[{"FontSize", "\[Rule]", "12"}]}], "}"}]}], ",", 
        RowBox[{"PlotRange", " ", "\[Rule]", " ", "All"}], ",", 
        RowBox[{"AspectRatio", " ", "\[Rule]", " ", "0.7"}]}], "]"}]}], ";", 
     "\[IndentingNewLine]", "\[IndentingNewLine]", "\[CapitalDelta]P"}], 
    "\[IndentingNewLine]", ")"}]}]}]], "Input",
 CellChangeTimes->{{3.898514353792755*^9, 3.898514426918088*^9}, {
   3.8985144853814173`*^9, 3.8985144955229187`*^9}, {3.89851453363377*^9, 
   3.8985145380701103`*^9}, {3.8985146761162157`*^9, 3.898514683321612*^9}, {
   3.898514800445138*^9, 3.898514898941695*^9}, {3.898514931465597*^9, 
   3.8985149478046227`*^9}, {3.898515019616242*^9, 3.8985152401901617`*^9}, {
   3.898515275828433*^9, 3.898515277311689*^9}, {3.899634373014927*^9, 
   3.899634501487877*^9}, {3.899635075298647*^9, 3.8996350767406473`*^9}, {
   3.899636328648807*^9, 3.899636494386943*^9}, {3.899636526212632*^9, 
   3.899636625246702*^9}, 3.899649041734309*^9, {3.89971886473596*^9, 
   3.899719017463113*^9}, {3.8997203655172167`*^9, 3.8997203705903063`*^9}, {
   3.899720536818534*^9, 3.8997205382578583`*^9}, {3.899720658909184*^9, 
   3.899720675955234*^9}, {3.899721424437171*^9, 3.89972145327113*^9}, {
   3.8997215549784613`*^9, 3.899721591271196*^9}, {3.899721623820643*^9, 
   3.8997216834933243`*^9}, {3.8997217683272247`*^9, 3.899721811265026*^9}, {
   3.899721918939102*^9, 3.899721922680788*^9}, {3.8997220115369463`*^9, 
   3.89972203150288*^9}, {3.899722345337303*^9, 3.89972236719063*^9}, {
   3.899722765078726*^9, 3.899722779189042*^9}, 3.899722834823936*^9, 
   3.899722880964271*^9, {3.899811234255849*^9, 3.899811247892004*^9}, {
   3.8998119624426527`*^9, 3.89981200473276*^9}, {3.899812221593257*^9, 
   3.899812255313792*^9}, {3.899813211246048*^9, 3.8998132135684643`*^9}, {
   3.899814567974922*^9, 3.8998145684063377`*^9}, {3.8998146032472763`*^9, 
   3.899814603637166*^9}, {3.900480611048058*^9, 3.900480626619906*^9}, 
   3.902893072709206*^9, 3.906708695339758*^9, {3.920465024326335*^9, 
   3.920465026483966*^9}, {3.92234640215849*^9, 
   3.9223464089342823`*^9}},ExpressionUUID->"0a3f91c6-8ca1-448c-ab8a-\
b819cc400ef9"],

Cell[CellGroupData[{

Cell[BoxData[{
 RowBox[{
  RowBox[{"geom", "[", 
   RowBox[{"75", ",", "0.05"}], "]"}], ";"}], "\[IndentingNewLine]", 
 RowBox[{
  RowBox[{"flow", "[", "60", "]"}], ";"}], "\[IndentingNewLine]", 
 RowBox[{
  RowBox[{"Print", "[", 
   RowBox[{
   "\"\<Alveolar pressure (cm of \!\(\*SubscriptBox[\(H\), \(2\)]\)O) : \>\"",
     ",", " ", 
    RowBox[{"Round", "[", 
     RowBox[{"\[CapitalDelta]P", ",", "0.01"}], "]"}]}], "]"}], 
  ";"}], "\[IndentingNewLine]", "ventilationdistrib"}], "Input",
 CellChangeTimes->{{3.8996366310945187`*^9, 3.899636633897889*^9}, {
  3.899718756158081*^9, 3.8997187561918*^9}, {3.899720367283681*^9, 
  3.899720376782715*^9}, {3.899721474777232*^9, 3.899721495365613*^9}, {
  3.899721525659583*^9, 3.899721525700326*^9}, {3.899721823400033*^9, 
  3.899721877486226*^9}, {3.8998132851084146`*^9, 3.8998132851488457`*^9}, {
  3.899814565037081*^9, 3.899814565499951*^9}, {3.900480857295804*^9, 
  3.900480865983843*^9}, {3.904876111674787*^9, 3.904876111713004*^9}, {
  3.911043708473094*^9, 3.911043715692642*^9}, {3.9115663895104322`*^9, 
  3.911566406083894*^9}, {3.920464748889648*^9, 3.920464770459196*^9}, {
  3.920464828756052*^9, 3.9204648288227654`*^9}, {3.9204650847283688`*^9, 
  3.920465093522694*^9}, {3.920465129043982*^9, 3.920465129109158*^9}, {
  3.920465775902039*^9, 3.920465775961631*^9}, {3.921210092985231*^9, 
  3.921210093045046*^9}},
 CellLabel->"In[43]:=",ExpressionUUID->"209cc845-bd9b-4d70-8d8c-05616cba398d"],

Cell[BoxData[
 InterpretationBox[
  RowBox[{"\<\"Alveolar pressure (cm of \\!\\(\\*SubscriptBox[\\(H\\), \
\\(2\\)]\\)O) : \"\>", "\[InvisibleSpace]", "0.39`"}],
  SequenceForm[
  "Alveolar pressure (cm of \!\(\*SubscriptBox[\(H\), \(2\)]\)O) : ", 0.39],
  Editable->False]], "Print",
 CellChangeTimes->{
  3.899719020109105*^9, {3.8997203737040043`*^9, 3.899720377140462*^9}, 
   3.89972077676978*^9, {3.899721490034738*^9, 3.8997215265385437`*^9}, 
   3.899721664809369*^9, {3.899721812701021*^9, 3.8997218804430313`*^9}, {
   3.899722025651334*^9, 3.899722034840844*^9}, {3.899813272108803*^9, 
   3.899813285670208*^9}, 3.8998146077270813`*^9, 3.9000686247901*^9, {
   3.900480853451439*^9, 3.9004808663980007`*^9}, 3.900499332755905*^9, 
   3.900589872477038*^9, 3.9006711912501907`*^9, 3.9006720885966*^9, 
   3.900673445574272*^9, 3.901103054448433*^9, 3.901105167556653*^9, 
   3.901105396317835*^9, 3.901105729537825*^9, 3.9013696528257217`*^9, 
   3.901370357626251*^9, 3.901624665076734*^9, 3.901887280382554*^9, 
   3.9026601590285788`*^9, 3.902662978011168*^9, 3.90274617823193*^9, 
   3.902746483857102*^9, 3.9028178876963387`*^9, 3.902890498340666*^9, 
   3.902891899976822*^9, 3.902893177979505*^9, 3.902893358805441*^9, {
   3.902893578568911*^9, 3.902893590726474*^9}, 3.90289396290648*^9, 
   3.902907751488915*^9, 3.904109336678708*^9, 3.9048258063186083`*^9, 
   3.9048739458837233`*^9, 3.904876114019033*^9, 3.9107727008001747`*^9, 
   3.910777413130333*^9, 3.910777466145835*^9, 3.9107775824635477`*^9, 
   3.9110437110017757`*^9, {3.911044095703143*^9, 3.9110441320413733`*^9}, 
   3.9110453577023563`*^9, 3.911045809294918*^9, 3.911046021203126*^9, {
   3.91156638598848*^9, 3.911566406771339*^9}, 3.9156966838936977`*^9, {
   3.920463951551382*^9, 3.92046395640128*^9}, {3.92046475868575*^9, 
   3.920464771116166*^9}, {3.920464819675815*^9, 3.9204648343516397`*^9}, 
   3.920465035144271*^9, {3.9204650799693327`*^9, 3.920465141943735*^9}, 
   3.92046563067346*^9, {3.920465770272421*^9, 3.920465776589025*^9}, 
   3.920889213148032*^9, 3.9208894791388407`*^9, 3.9212100937713423`*^9, 
   3.921235752050704*^9, 3.921487347575615*^9, 3.9221749105939093`*^9},
 CellLabel->
  "During evaluation of \
In[43]:=",ExpressionUUID->"6d857f02-7882-42f3-9ffe-606b29500eb1"],

Cell[BoxData[
 GraphicsBox[{
   {RGBColor[0.53, 0.5, 0.6], EdgeForm[{Opacity[0.5529999999999999], 
    Thickness[Small]}], {}, 
    {RGBColor[0.53, 0.5, 0.6], EdgeForm[{Opacity[0.5529999999999999], 
     Thickness[Small]}], 
     TagBox[
      TooltipBox[
       TagBox[
        {Opacity[0.4405594405594406], 
         TagBox[
          DynamicBox[{
            FEPrivate`If[
             CurrentValue["MouseOver"], 
             EdgeForm[{
               GrayLevel[0.5], 
               AbsoluteThickness[1.5], 
               Opacity[0.66]}], {}, {}], 
            
            RectangleBox[{0.5, 0}, {0.6, 0.08020050125313283}, 
             "RoundingRadius" -> 0]},
           
           ImageSizeCache->{{71.14999999999999, 
            93.67142857142856}, {-2.0083333333333826`, 139.49999999999991`}}],
          
          "DelayedMouseEffectStyle"]},
        StatusArea[#, 0.08020050125313283]& ,
        TagBoxNote->"0.08020050125313283"],
       StyleBox["0.08020050125313283`", {}, StripOnInput -> False]],
      Annotation[#, 
       Style[0.08020050125313283, {}], "Tooltip"]& ], 
     TagBox[
      TooltipBox[
       TagBox[
        {Opacity[0.21678321678321677`], 
         TagBox[
          DynamicBox[{
            FEPrivate`If[
             CurrentValue["MouseOver"], 
             EdgeForm[{
               GrayLevel[0.5], 
               AbsoluteThickness[1.5], 
               Opacity[0.66]}], {}, {}], 
            
            RectangleBox[{0.6, 0}, {0.7, 0.040100250626566414`}, 
             "RoundingRadius" -> 0]},
           
           ImageSizeCache->{{92.92142857142856, 115.44285714285711`}, {
            68.37083333333327, 139.49999999999991`}}],
          "DelayedMouseEffectStyle"]},
        StatusArea[#, 0.040100250626566414`]& ,
        TagBoxNote->"0.040100250626566414"],
       StyleBox["0.040100250626566414`", {}, StripOnInput -> False]],
      Annotation[#, 
       Style[0.040100250626566414`, {}], "Tooltip"]& ], 
     TagBox[
      TooltipBox[
       TagBox[
        {Opacity[1.], 
         TagBox[
          DynamicBox[{
            FEPrivate`If[
             CurrentValue["MouseOver"], 
             EdgeForm[{
               GrayLevel[0.5], 
               AbsoluteThickness[1.5], 
               Opacity[0.66]}], {}, {}], 
            
            RectangleBox[{0.7, 0}, {0.8, 0.18045112781954886`}, 
             "RoundingRadius" -> 0]},
           
           ImageSizeCache->{{114.69285714285711`, 
            137.21428571428572`}, {-177.95624999999998`, 
            139.49999999999991`}}],
          "DelayedMouseEffectStyle"]},
        StatusArea[#, 0.18045112781954886`]& ,
        TagBoxNote->"0.18045112781954886"],
       StyleBox["0.18045112781954886`", {}, StripOnInput -> False]],
      Annotation[#, 
       Style[0.18045112781954886`, {}], "Tooltip"]& ], 
     TagBox[
      TooltipBox[
       TagBox[
        {Opacity[0.7762237762237763], 
         TagBox[
          DynamicBox[{
            FEPrivate`If[
             CurrentValue["MouseOver"], 
             EdgeForm[{
               GrayLevel[0.5], 
               AbsoluteThickness[1.5], 
               Opacity[0.66]}], {}, {}], 
            
            RectangleBox[{0.8, 0}, {0.9, 0.14035087719298245`}, 
             "RoundingRadius" -> 0]},
           
           ImageSizeCache->{{136.46428571428572`, 
            158.98571428571427`}, {-107.57708333333335`, 
            139.49999999999991`}}],
          "DelayedMouseEffectStyle"]},
        StatusArea[#, 0.14035087719298245`]& ,
        TagBoxNote->"0.14035087719298245"],
       StyleBox["0.14035087719298245`", {}, StripOnInput -> False]],
      Annotation[#, 
       Style[0.14035087719298245`, {}], "Tooltip"]& ], 
     TagBox[
      TooltipBox[
       TagBox[
        {Opacity[0.7762237762237763], 
         TagBox[
          DynamicBox[{
            FEPrivate`If[
             CurrentValue["MouseOver"], 
             EdgeForm[{
               GrayLevel[0.5], 
               AbsoluteThickness[1.5], 
               Opacity[0.66]}], {}, {}], 
            
            RectangleBox[{0.9, 0}, {1., 0.14035087719298245`}, 
             "RoundingRadius" -> 0]},
           ImageSizeCache->{{158.23571428571427`, 
            180.7571428571428}, {-107.57708333333335`, 139.49999999999991`}}],
          
          "DelayedMouseEffectStyle"]},
        StatusArea[#, 0.14035087719298245`]& ,
        TagBoxNote->"0.14035087719298245"],
       StyleBox["0.14035087719298245`", {}, StripOnInput -> False]],
      Annotation[#, 
       Style[0.14035087719298245`, {}], "Tooltip"]& ], 
     TagBox[
      TooltipBox[
       TagBox[
        {Opacity[0.5244755244755245], 
         TagBox[
          DynamicBox[{
            FEPrivate`If[
             CurrentValue["MouseOver"], 
             EdgeForm[{
               GrayLevel[0.5], 
               AbsoluteThickness[1.5], 
               Opacity[0.66]}], {}, {}], 
            
            RectangleBox[{1., 0}, {1.1, 0.09523809523809523}, 
             "RoundingRadius" -> 0]},
           
           ImageSizeCache->{{180.0071428571428, 
            202.5285714285714}, {-28.40052083333339, 139.49999999999991`}}],
          "DelayedMouseEffectStyle"]},
        StatusArea[#, 0.09523809523809523]& ,
        TagBoxNote->"0.09523809523809523"],
       StyleBox["0.09523809523809523`", {}, StripOnInput -> False]],
      Annotation[#, 
       Style[0.09523809523809523, {}], "Tooltip"]& ], 
     TagBox[
      TooltipBox[
       TagBox[
        {Opacity[0.4125874125874126], 
         TagBox[
          DynamicBox[{
            FEPrivate`If[
             CurrentValue["MouseOver"], 
             EdgeForm[{
               GrayLevel[0.5], 
               AbsoluteThickness[1.5], 
               Opacity[0.66]}], {}, {}], 
            
            RectangleBox[{1.1, 0}, {1.2, 0.07518796992481203}, 
             "RoundingRadius" -> 0]},
           
           ImageSizeCache->{{201.7785714285714, 224.29999999999995`}, {
            6.789062499999943, 139.49999999999991`}}],
          "DelayedMouseEffectStyle"]},
        StatusArea[#, 0.07518796992481203]& ,
        TagBoxNote->"0.07518796992481203"],
       StyleBox["0.07518796992481203`", {}, StripOnInput -> False]],
      Annotation[#, 
       Style[0.07518796992481203, {}], "Tooltip"]& ], 
     TagBox[
      TooltipBox[
       TagBox[
        {Opacity[0.5244755244755245], 
         TagBox[
          DynamicBox[{
            FEPrivate`If[
             CurrentValue["MouseOver"], 
             EdgeForm[{
               GrayLevel[0.5], 
               AbsoluteThickness[1.5], 
               Opacity[0.66]}], {}, {}], 
            
            RectangleBox[{1.2, 0}, {1.3, 0.09523809523809523}, 
             "RoundingRadius" -> 0]},
           
           ImageSizeCache->{{223.54999999999995`, 
            246.0714285714285}, {-28.40052083333339, 139.49999999999991`}}],
          "DelayedMouseEffectStyle"]},
        StatusArea[#, 0.09523809523809523]& ,
        TagBoxNote->"0.09523809523809523"],
       StyleBox["0.09523809523809523`", {}, StripOnInput -> False]],
      Annotation[#, 
       Style[0.09523809523809523, {}], "Tooltip"]& ], 
     TagBox[
      TooltipBox[
       TagBox[
        {Opacity[0.17482517482517482`], 
         TagBox[
          DynamicBox[{
            FEPrivate`If[
             CurrentValue["MouseOver"], 
             EdgeForm[{
               GrayLevel[0.5], 
               AbsoluteThickness[1.5], 
               Opacity[0.66]}], {}, {}], 
            
            RectangleBox[{1.3, 0}, {1.4, 0.03258145363408521}, 
             "RoundingRadius" -> 0]},
           
           ImageSizeCache->{{245.3214285714285, 267.84285714285704`}, {
            81.56692708333327, 139.49999999999991`}}],
          "DelayedMouseEffectStyle"]},
        StatusArea[#, 0.03258145363408521]& ,
        TagBoxNote->"0.03258145363408521"],
       StyleBox["0.03258145363408521`", {}, StripOnInput -> False]],
      Annotation[#, 
       Style[0.03258145363408521, {}], "Tooltip"]& ], 
     TagBox[
      TooltipBox[
       TagBox[
        {Opacity[0.27272727272727276`], 
         TagBox[
          DynamicBox[{
            FEPrivate`If[
             CurrentValue["MouseOver"], 
             EdgeForm[{
               GrayLevel[0.5], 
               AbsoluteThickness[1.5], 
               Opacity[0.66]}], {}, {}], 
            
            RectangleBox[{1.4, 0}, {1.5, 0.05012531328320802}, 
             "RoundingRadius" -> 0]},
           
           ImageSizeCache->{{267.09285714285704`, 289.61428571428564`}, {
            50.7760416666666, 139.49999999999991`}}],
          "DelayedMouseEffectStyle"]},
        StatusArea[#, 0.05012531328320802]& ,
        TagBoxNote->"0.05012531328320802"],
       StyleBox["0.05012531328320802`", {}, StripOnInput -> False]],
      Annotation[#, 
       Style[0.05012531328320802, {}], "Tooltip"]& ], 
     TagBox[
      TooltipBox[
       TagBox[
        {Opacity[0.0979020979020979], 
         TagBox[
          DynamicBox[{
            FEPrivate`If[
             CurrentValue["MouseOver"], 
             EdgeForm[{
               GrayLevel[0.5], 
               AbsoluteThickness[1.5], 
               Opacity[0.66]}], {}, {}], 
            
            RectangleBox[{1.5, 0}, {1.6, 0.018796992481203006`}, 
             "RoundingRadius" -> 0]},
           
           ImageSizeCache->{{288.86428571428564`, 311.38571428571424`}, {
            105.75976562499991`, 139.49999999999991`}}],
          "DelayedMouseEffectStyle"]},
        StatusArea[#, 0.018796992481203006`]& ,
        TagBoxNote->"0.018796992481203006"],
       StyleBox["0.018796992481203006`", {}, StripOnInput -> False]],
      Annotation[#, 
       Style[0.018796992481203006`, {}], "Tooltip"]& ], 
     TagBox[
      TooltipBox[
       TagBox[
        {Opacity[0.07692307692307693], 
         TagBox[
          DynamicBox[{
            FEPrivate`If[
             CurrentValue["MouseOver"], 
             EdgeForm[{
               GrayLevel[0.5], 
               AbsoluteThickness[1.5], 
               Opacity[0.66]}], {}, {}], 
            
            RectangleBox[{1.6, 0}, {1.7, 0.015037593984962405`}, 
             "RoundingRadius" -> 0]},
           
           ImageSizeCache->{{310.63571428571424`, 333.1571428571428}, {
            112.35781249999992`, 139.49999999999991`}}],
          "DelayedMouseEffectStyle"]},
        StatusArea[#, 0.015037593984962405`]& ,
        TagBoxNote->"0.015037593984962405"],
       StyleBox["0.015037593984962405`", {}, StripOnInput -> False]],
      Annotation[#, 
       Style[0.015037593984962405`, {}], "Tooltip"]& ], 
     TagBox[
      TooltipBox[
       TagBox[
        {Opacity[0.06993006993006994], 
         TagBox[
          DynamicBox[{
            FEPrivate`If[
             CurrentValue["MouseOver"], 
             EdgeForm[{
               GrayLevel[0.5], 
               AbsoluteThickness[1.5], 
               Opacity[0.66]}], {}, {}], 
            
            RectangleBox[{1.7, 0}, {1.8, 0.013784461152882205`}, 
             "RoundingRadius" -> 0]},
           
           ImageSizeCache->{{332.4071428571428, 354.92857142857133`}, {
            114.55716145833325`, 139.49999999999991`}}],
          "DelayedMouseEffectStyle"]},
        StatusArea[#, 0.013784461152882205`]& ,
        TagBoxNote->"0.013784461152882205"],
       StyleBox["0.013784461152882205`", {}, StripOnInput -> False]],
      Annotation[#, 
       Style[0.013784461152882205`, {}], "Tooltip"]& ], 
     TagBox[
      TooltipBox[
       TagBox[
        {Opacity[0.06993006993006994], 
         TagBox[
          DynamicBox[{
            FEPrivate`If[
             CurrentValue["MouseOver"], 
             EdgeForm[{
               GrayLevel[0.5], 
               AbsoluteThickness[1.5], 
               Opacity[0.66]}], {}, {}], 
            
            RectangleBox[{1.8, 0}, {1.9, 0.013784461152882205`}, 
             "RoundingRadius" -> 0]},
           
           ImageSizeCache->{{354.17857142857133`, 376.6999999999999}, {
            114.55716145833325`, 139.49999999999991`}}],
          "DelayedMouseEffectStyle"]},
        StatusArea[#, 0.013784461152882205`]& ,
        TagBoxNote->"0.013784461152882205"],
       StyleBox["0.013784461152882205`", {}, StripOnInput -> False]],
      Annotation[#, 
       Style[0.013784461152882205`, {}], "Tooltip"]& ], 
     TagBox[
      TooltipBox[
       TagBox[
        {Opacity[0.006993006993006993], 
         TagBox[
          DynamicBox[{
            FEPrivate`If[
             CurrentValue["MouseOver"], 
             EdgeForm[{
               GrayLevel[0.5], 
               AbsoluteThickness[1.5], 
               Opacity[0.66]}], {}, {}], 
            
            RectangleBox[{1.9, 0}, {2., 0.002506265664160401}, 
             "RoundingRadius" -> 0]},
           
           ImageSizeCache->{{375.9499999999999, 398.4714285714285}, {
            134.35130208333325`, 139.49999999999991`}}],
          "DelayedMouseEffectStyle"]},
        StatusArea[#, 0.002506265664160401]& ,
        TagBoxNote->"0.002506265664160401"],
       StyleBox["0.002506265664160401`", {}, StripOnInput -> False]],
      Annotation[#, 
       Style[0.002506265664160401, {}], "Tooltip"]& ], 
     TagBox[
      TooltipBox[
       TagBox[
        {Opacity[0.006993006993006993], 
         TagBox[
          DynamicBox[{
            FEPrivate`If[
             CurrentValue["MouseOver"], 
             EdgeForm[{
               GrayLevel[0.5], 
               AbsoluteThickness[1.5], 
               Opacity[0.66]}], {}, {}], 
            
            RectangleBox[{2.1, 0}, {2.2, 0.002506265664160401}, 
             "RoundingRadius" -> 0]},
           
           ImageSizeCache->{{419.4928571428571, 442.0142857142856}, {
            134.35130208333325`, 139.49999999999991`}}],
          "DelayedMouseEffectStyle"]},
        StatusArea[#, 0.002506265664160401]& ,
        TagBoxNote->"0.002506265664160401"],
       StyleBox["0.002506265664160401`", {}, StripOnInput -> False]],
      Annotation[#, 
       Style[0.002506265664160401, {}], "Tooltip"]& ], 
     TagBox[
      TooltipBox[
       TagBox[
        {Opacity[0.006993006993006993], 
         TagBox[
          DynamicBox[{
            FEPrivate`If[
             CurrentValue["MouseOver"], 
             EdgeForm[{
               GrayLevel[0.5], 
               AbsoluteThickness[1.5], 
               Opacity[0.66]}], {}, {}], 
            
            RectangleBox[{2.4, 0}, {2.5, 0.002506265664160401}, 
             "RoundingRadius" -> 0]},
           
           ImageSizeCache->{{484.80714285714276`, 507.32857142857137`}, {
            134.35130208333325`, 139.49999999999991`}}],
          "DelayedMouseEffectStyle"]},
        StatusArea[#, 0.002506265664160401]& ,
        TagBoxNote->"0.002506265664160401"],
       StyleBox["0.002506265664160401`", {}, StripOnInput -> False]],
      Annotation[#, 
       Style[0.002506265664160401, {}], "Tooltip"]& ], 
     TagBox[
      TooltipBox[
       TagBox[
        {Opacity[0.], 
         TagBox[
          DynamicBox[{
            FEPrivate`If[
             CurrentValue["MouseOver"], 
             EdgeForm[{
               GrayLevel[0.5], 
               AbsoluteThickness[1.5], 
               Opacity[0.66]}], {}, {}], 
            
            RectangleBox[{2.5, 0}, {2.6, 0.0012531328320802004`}, 
             "RoundingRadius" -> 0]},
           
           ImageSizeCache->{{506.57857142857137`, 529.0999999999999}, {
            136.55065104166658`, 139.49999999999991`}}],
          "DelayedMouseEffectStyle"]},
        StatusArea[#, 0.0012531328320802004`]& ,
        TagBoxNote->"0.0012531328320802004"],
       StyleBox["0.0012531328320802004`", {}, StripOnInput -> False]],
      Annotation[#, 
       Style[0.0012531328320802004`, {}], 
       "Tooltip"]& ]}, {}, {}}, {{}, {}, {}, {}, {}, {}, {}, {}, {}, {}, {}, \
{}, {}, {}, {}, {}, {}, {}}},
  AspectRatio->0.7,
  Axes->{False, False},
  AxesLabel->{None, None},
  AxesOrigin->{0.458, 0},
  BaseStyle->{FontFamily -> "Times", FontSize -> 12},
  Frame->True,
  FrameLabel->{{
     FormBox[
      TagBox["\"Probability of occurence\"", HoldForm], TraditionalForm], 
     None}, {
     FormBox[
      TagBox[
      "\"Q into a terminal airway / average Q into the acini\"", HoldForm], 
      TraditionalForm], None}},
  FrameTicks->{{Automatic, Automatic}, {Automatic, Automatic}},
  GridLines->{None, None},
  GridLinesStyle->Directive[
    GrayLevel[0.5, 0.4]],
  PlotRange->{{0.5, 2.6}, {All, All}},
  PlotRangePadding->{{
     Scaled[0.02], 
     Scaled[0.02]}, {None, 
     Scaled[0.05]}},
  Ticks->{Automatic, Automatic}]], "Output",
 CellChangeTimes->{{3.8997214900453777`*^9, 3.899721526546796*^9}, 
   3.899721664812758*^9, {3.8997218127045383`*^9, 3.899721880446335*^9}, {
   3.8997220256549463`*^9, 3.8997220348445997`*^9}, {3.899813272112338*^9, 
   3.8998132856736298`*^9}, 3.899814607730721*^9, 3.900068624793261*^9, {
   3.9004808534585953`*^9, 3.9004808664013042`*^9}, 3.900499332758945*^9, 
   3.900589872482484*^9, 3.900671191253262*^9, 3.9006720885998096`*^9, 
   3.900673445577434*^9, 3.901103054451726*^9, 3.9011051675606117`*^9, 
   3.901105396321265*^9, 3.901105729544648*^9, 3.9013696528288813`*^9, 
   3.901370357629302*^9, 3.90162466508253*^9, 3.901887280388174*^9, 
   3.902660159034171*^9, 3.902662978014242*^9, 3.9027461782377996`*^9, 
   3.90274648386252*^9, 3.902817887701151*^9, 3.902890498346168*^9, 
   3.9028918999799013`*^9, 3.90289317798345*^9, 3.9028933588084927`*^9, {
   3.90289357857206*^9, 3.902893590729681*^9}, 3.902893962909617*^9, 
   3.9029077514920464`*^9, 3.904109336684719*^9, 3.904825806322233*^9, 
   3.9048739458885517`*^9, 3.904876114024064*^9, 3.910772700809725*^9, 
   3.9107774131354647`*^9, 3.9107774661560183`*^9, 3.910777582466941*^9, 
   3.911043711010504*^9, {3.911044095711074*^9, 3.911044132048923*^9}, 
   3.911045357705233*^9, 3.91104580930764*^9, 3.911046021206314*^9, {
   3.911566385995213*^9, 3.911566406777445*^9}, 3.915696683899208*^9, {
   3.920463951559408*^9, 3.920463956409231*^9}, {3.920464758692998*^9, 
   3.9204647711244497`*^9}, {3.920464819685401*^9, 3.920464834359256*^9}, 
   3.920465035150959*^9, {3.920465079979258*^9, 3.9204651419526577`*^9}, 
   3.920465630676421*^9, {3.920465770277553*^9, 3.9204657765919743`*^9}, 
   3.9208892131568623`*^9, 3.9208894791487703`*^9, 3.921210093780896*^9, 
   3.921235752058028*^9, 3.9214873475851*^9, 3.922174910604528*^9},
 CellLabel->"Out[46]=",ExpressionUUID->"dc782d74-aa6d-49d3-9b0f-1a6a9ffef54c"]
}, Open  ]],

Cell[BoxData[
 RowBox[{"\[IndentingNewLine]", 
  RowBox[{"(*", 
   RowBox[{
    RowBox[{
     RowBox[{
     "The", " ", "function", " ", "reldebpre", " ", "generates", " ", "the", 
      " ", "total", " ", "flow", " ", "rate"}], " ", "-", " ", 
     RowBox[{"alveolar", " ", "pressure", " ", "relation"}]}], ",", " ", 
    RowBox[{"on", " ", "a", " ", "previously", " ", "defined", " ", 
     RowBox[{"geometry", "."}]}]}], "*)"}], "\[IndentingNewLine]", 
  RowBox[{"dpQ", " ", ":=", 
   RowBox[{"(", "\[IndentingNewLine]", 
    RowBox[{
     RowBox[{"data", "=", 
      RowBox[{"Join", "[", 
       RowBox[{
        RowBox[{"{", 
         RowBox[{"{", 
          RowBox[{"0", ",", "0"}], "}"}], "}"}], ",", 
        RowBox[{"Table", "[", 
         RowBox[{
          RowBox[{"{", 
           RowBox[{"i", ",", 
            RowBox[{"flow", "[", "i", "]"}]}], "}"}], ",", 
          RowBox[{"{", 
           RowBox[{"i", ",", "2", ",", "120", ",", "2"}], "}"}]}], "]"}]}], 
       "]"}]}], ";", "\[IndentingNewLine]", 
     RowBox[{"ListPlot", "[", 
      RowBox[{"data", ",", 
       RowBox[{"Frame", " ", "\[Rule]", " ", "True"}], ",", 
       RowBox[{"Axes", " ", "\[Rule]", " ", "False"}], ",", 
       RowBox[{"Joined", "->", " ", "True"}], ",", 
       RowBox[{"FrameLabel", "\[Rule]", 
        RowBox[{"{", 
         RowBox[{
         "\"\<Flow rate (l/min)\>\"", ",", 
          "\"\<Alveolar pressure (cm \!\(\*SubscriptBox[\(H\), \
\(2\)]\)O)\>\""}], "}"}]}], ",", " ", 
       RowBox[{"PlotStyle", "->", " ", 
        RowBox[{"{", 
         RowBox[{"Black", ",", 
          RowBox[{"Thickness", "[", "0.005", "]"}]}], "}"}]}], ",", 
       RowBox[{"BaseStyle", "->", 
        RowBox[{"{", 
         RowBox[{
          RowBox[{"FontFamily", "->", "\"\<Times\>\""}], ",", 
          RowBox[{"FontSize", "\[Rule]", "12"}]}], "}"}]}], ",", 
       RowBox[{"PlotRange", " ", "\[Rule]", " ", "All"}], ",", 
       RowBox[{"AspectRatio", " ", "\[Rule]", " ", "0.7"}]}], "]"}]}], 
    "\[IndentingNewLine]", ")"}]}]}]], "Input",
 CellChangeTimes->{{3.899636836647276*^9, 3.8996368399713078`*^9}, {
   3.899636884978958*^9, 3.899636920681931*^9}, {3.899637029764936*^9, 
   3.8996370476746407`*^9}, {3.899637080667972*^9, 3.899637110542205*^9}, {
   3.899718747420801*^9, 3.899718816487247*^9}, {3.8997203861259747`*^9, 
   3.899720439032008*^9}, {3.899720780453911*^9, 3.899720786819296*^9}, {
   3.899810605599004*^9, 3.899810614277101*^9}, {3.8998146125387287`*^9, 
   3.899814612945663*^9}, {3.901887335865058*^9, 3.901887339007155*^9}, 
   3.902892090340126*^9, 3.902893066050253*^9, {3.920889233776484*^9, 
   3.920889234452135*^9}},
 CellLabel->"In[47]:=",ExpressionUUID->"c8bb9c65-51bb-4769-8b88-8ad8995f7258"],

Cell[CellGroupData[{

Cell[BoxData[{
 RowBox[{
  RowBox[{"geom", "[", 
   RowBox[{"65", ",", "0.05"}], "]"}], 
  ";"}], "\[IndentingNewLine]", "dpQ"}], "Input",
 CellChangeTimes->{{3.8997204429282227`*^9, 3.8997204487420063`*^9}, {
   3.899720812009779*^9, 3.8997208308424397`*^9}, 3.89981061866232*^9, {
   3.910777596679126*^9, 3.910777606219617*^9}, {3.91104414443272*^9, 
   3.91104417762213*^9}, {3.9156966932027683`*^9, 3.9156967233965693`*^9}, {
   3.9204639663870373`*^9, 3.920463969030949*^9}, {3.920464297921504*^9, 
   3.920464297966247*^9}, {3.920464330820456*^9, 3.92046433089347*^9}, {
   3.9204656429263067`*^9, 3.920465643960493*^9}, {3.9208892489288187`*^9, 
   3.920889266320421*^9}, {3.9208894892706747`*^9, 3.920889489338483*^9}, {
   3.920889554696623*^9, 3.920889555849766*^9}, {3.921210099802178*^9, 
   3.921210119376712*^9}, {3.92121016408541*^9, 3.921210164195303*^9}, {
   3.9212357645244713`*^9, 3.9212357735236473`*^9}, 3.921487352805829*^9},
 CellLabel->"In[52]:=",ExpressionUUID->"a5e149dc-964d-4599-b3e1-73378f015c89"],

Cell[BoxData[
 GraphicsBox[{{}, 
   InterpretationBox[{
     TagBox[{{}, {}, 
       TagBox[
        {GrayLevel[0], PointSize[0.011000000000000001`], Thickness[0.005], 
         StyleBox[LineBox[CompressedData["
1:eJx1yX0sFAAYx/ErJTUk6+X0YlfOyubMYYq8/I47Dnk7zssdam3+qJ1Zd1zp
bWdrirJMOstsiXETyWglpLPrTVc5iuYmoeK8RyqMVq3n357tt2effXcfTRel
rmYwGL5/9vf/58BwtEiYvqH0/0cbSJ/EpEmd88hMxKzpGiwyXiezIPa62Km6
d5PMxmP7crPdvEryPuh93OW1tjVkZ4Ss1esU5fVkV+yKfbEgNDWS3aDRGHlL
8Q/IHhiz4G+zmmkme6Iv89nJ7Jo28gGY24c46gTtZG9ULBdy9UE6sg+qh873
cBKekv0g83jnJcp6Tga0Z9fz71Z3kHlotTlh1mHSkwNQz03TuHi+IQfi9UO1
slVoIPOxaf8RGftcF1mAjTtZsQ5N3eQgWLZ4ny5YfEsOhnpZuyTg9ZCFYBo8
5ayrveQQRF6wbP41/J4cilFBdV27Tx85DJsHElfCSo3kQzjO6VzIXtVPDoc6
e4ciRPaBHIF2N1Fpbv8AORLWpjz5FqdBchSENZBfHiGronAqIItVWjVEPRpV
s5pw32PD1KPR0Ontl+ryiboIB8dRvuEHWSXC8thQPlv7mXoMlLn58ttXvlCP
Qdn0K2aRdIR6LNhbK0r6nEepx8J6uyxFwTBRF+NWBMdW0ktWiTFpEarJqRuj
HofijMKIuUvj1OOgdK/IUKdOUI+HtjK/TcafpB6P7sZ283THKeoJiHvpJim2
mKaegEZFw/ePU2RGIgwlZwIDe2aoJ2JmXeZk8uGv1CWYcOV47+khqyTgCIpX
JsJmqUtR4rDU0qQjq6Qw7BVb5vjMUU+CZqpAHX2frErCT+YjWzvuN+rJ4NpJ
hMZasioZZYt3rK45zVNPQWWqQzBPM+//G7nDFmo=
           "]],
          FontFamily->"Times",
          FontSize->12]},
        Annotation[#, "Charting`Private`Tag#1"]& ]},
      {"WolframDynamicHighlight", <|
       "Label" -> {"XYLabel"}, "Ball" -> {"IndicatedBall"}|>}], 
     DynamicBox[(Charting`HighlightActionBox["DynamicHighlight", {}, 
       Slot["HighlightElements"], 
       Slot["LayoutOptions"], 
       Slot["Meta"], 
       Charting`HighlightActionFunction["DynamicHighlight", {{{}, {}, 
          Annotation[{
            Hue[0.67, 0.6, 0.6], 
            Directive[
             PointSize[0.011000000000000001`], 
             AbsoluteThickness[2], FontFamily -> "Times", FontSize -> 12, 
             GrayLevel[0], 
             Thickness[0.005]], 
            Line[CompressedData["
1:eJx1yX0sFAAYx/ErJTUk6+X0YlfOyubMYYq8/I47Dnk7zssdam3+qJ1Zd1zp
bWdrirJMOstsiXETyWglpLPrTVc5iuYmoeK8RyqMVq3n357tt2effXcfTRel
rmYwGL5/9vf/58BwtEiYvqH0/0cbSJ/EpEmd88hMxKzpGiwyXiezIPa62Km6
d5PMxmP7crPdvEryPuh93OW1tjVkZ4Ss1esU5fVkV+yKfbEgNDWS3aDRGHlL
8Q/IHhiz4G+zmmkme6Iv89nJ7Jo28gGY24c46gTtZG9ULBdy9UE6sg+qh873
cBKekv0g83jnJcp6Tga0Z9fz71Z3kHlotTlh1mHSkwNQz03TuHi+IQfi9UO1
slVoIPOxaf8RGftcF1mAjTtZsQ5N3eQgWLZ4ny5YfEsOhnpZuyTg9ZCFYBo8
5ayrveQQRF6wbP41/J4cilFBdV27Tx85DJsHElfCSo3kQzjO6VzIXtVPDoc6
e4ciRPaBHIF2N1Fpbv8AORLWpjz5FqdBchSENZBfHiGronAqIItVWjVEPRpV
s5pw32PD1KPR0Ontl+ryiboIB8dRvuEHWSXC8thQPlv7mXoMlLn58ttXvlCP
Qdn0K2aRdIR6LNhbK0r6nEepx8J6uyxFwTBRF+NWBMdW0ktWiTFpEarJqRuj
HofijMKIuUvj1OOgdK/IUKdOUI+HtjK/TcafpB6P7sZ283THKeoJiHvpJim2
mKaegEZFw/ePU2RGIgwlZwIDe2aoJ2JmXeZk8uGv1CWYcOV47+khqyTgCIpX
JsJmqUtR4rDU0qQjq6Qw7BVb5vjMUU+CZqpAHX2frErCT+YjWzvuN+rJ4NpJ
hMZasioZZYt3rK45zVNPQWWqQzBPM+//G7nDFmo=
             "]]}, "Charting`Private`Tag#1"]}}, <|
        "HighlightElements" -> <|
          "Label" -> {"XYLabel"}, "Ball" -> {"IndicatedBall"}|>, 
         "LayoutOptions" -> <|
          "PlotRange" -> {{0, 120.}, {0, 1.2908337382162725`}}, 
           "Frame" -> {{True, True}, {True, True}}, "AxesOrigin" -> {0, 0}, 
           "ImageSize" -> {360, 251.99999999999997`}, 
           "Axes" -> {False, False}, "LabelStyle" -> {}, "AspectRatio" -> 0.7,
            "DefaultStyle" -> {
             Directive[
              PointSize[0.011000000000000001`], 
              AbsoluteThickness[2], FontFamily -> "Times", FontSize -> 12, 
              GrayLevel[0], 
              Thickness[0.005]]}, 
           "HighlightLabelingFunctions" -> <|"CoordinatesToolOptions" -> ({
               Identity[
                Part[#, 1]], 
               Identity[
                Part[#, 2]]}& ), 
             "ScalingFunctions" -> {{Identity, Identity}, {
               Identity, Identity}}|>, "Primitives" -> {}, "GCFlag" -> 
           False|>, 
         "Meta" -> <|
          "DefaultHighlight" -> {"Dynamic", None}, "Index" -> {}, "Function" -> 
           ListPlot, "GroupHighlight" -> False|>|>]]& )[<|
       "HighlightElements" -> <|
         "Label" -> {"XYLabel"}, "Ball" -> {"IndicatedBall"}|>, 
        "LayoutOptions" -> <|
         "PlotRange" -> {{0, 120.}, {0, 1.2908337382162725`}}, 
          "Frame" -> {{True, True}, {True, True}}, "AxesOrigin" -> {0, 0}, 
          "ImageSize" -> {360, 251.99999999999997`}, "Axes" -> {False, False},
           "LabelStyle" -> {}, "AspectRatio" -> 0.7, "DefaultStyle" -> {
            Directive[
             PointSize[0.011000000000000001`], 
             AbsoluteThickness[2], FontFamily -> "Times", FontSize -> 12, 
             GrayLevel[0], 
             Thickness[0.005]]}, 
          "HighlightLabelingFunctions" -> <|"CoordinatesToolOptions" -> ({
              Identity[
               Part[#, 1]], 
              Identity[
               Part[#, 2]]}& ), 
            "ScalingFunctions" -> {{Identity, Identity}, {
              Identity, Identity}}|>, "Primitives" -> {}, "GCFlag" -> False|>,
         "Meta" -> <|
         "DefaultHighlight" -> {"Dynamic", None}, "Index" -> {}, "Function" -> 
          ListPlot, "GroupHighlight" -> False|>|>],
      ImageSizeCache->{{4.503599627370496*^15, -4.503599627370496*^15}, {
       4.503599627370496*^15, -4.503599627370496*^15}}]},
    Annotation[{{{}, {}, 
       Annotation[{
         Hue[0.67, 0.6, 0.6], 
         Directive[
          PointSize[0.011000000000000001`], 
          AbsoluteThickness[2], FontFamily -> "Times", FontSize -> 12, 
          GrayLevel[0], 
          Thickness[0.005]], 
         Line[CompressedData["
1:eJx1yX0sFAAYx/ErJTUk6+X0YlfOyubMYYq8/I47Dnk7zssdam3+qJ1Zd1zp
bWdrirJMOstsiXETyWglpLPrTVc5iuYmoeK8RyqMVq3n357tt2effXcfTRel
rmYwGL5/9vf/58BwtEiYvqH0/0cbSJ/EpEmd88hMxKzpGiwyXiezIPa62Km6
d5PMxmP7crPdvEryPuh93OW1tjVkZ4Ss1esU5fVkV+yKfbEgNDWS3aDRGHlL
8Q/IHhiz4G+zmmkme6Iv89nJ7Jo28gGY24c46gTtZG9ULBdy9UE6sg+qh873
cBKekv0g83jnJcp6Tga0Z9fz71Z3kHlotTlh1mHSkwNQz03TuHi+IQfi9UO1
slVoIPOxaf8RGftcF1mAjTtZsQ5N3eQgWLZ4ny5YfEsOhnpZuyTg9ZCFYBo8
5ayrveQQRF6wbP41/J4cilFBdV27Tx85DJsHElfCSo3kQzjO6VzIXtVPDoc6
e4ciRPaBHIF2N1Fpbv8AORLWpjz5FqdBchSENZBfHiGronAqIItVWjVEPRpV
s5pw32PD1KPR0Ontl+ryiboIB8dRvuEHWSXC8thQPlv7mXoMlLn58ttXvlCP
Qdn0K2aRdIR6LNhbK0r6nEepx8J6uyxFwTBRF+NWBMdW0ktWiTFpEarJqRuj
HofijMKIuUvj1OOgdK/IUKdOUI+HtjK/TcafpB6P7sZ283THKeoJiHvpJim2
mKaegEZFw/ePU2RGIgwlZwIDe2aoJ2JmXeZk8uGv1CWYcOV47+khqyTgCIpX
JsJmqUtR4rDU0qQjq6Qw7BVb5vjMUU+CZqpAHX2frErCT+YjWzvuN+rJ4NpJ
hMZasioZZYt3rK45zVNPQWWqQzBPM+//G7nDFmo=
          "]]}, "Charting`Private`Tag#1"]}}, <|
     "HighlightElements" -> <|
       "Label" -> {"XYLabel"}, "Ball" -> {"IndicatedBall"}|>, 
      "LayoutOptions" -> <|
       "PlotRange" -> {{0, 120.}, {0, 1.2908337382162725`}}, 
        "Frame" -> {{True, True}, {True, True}}, "AxesOrigin" -> {0, 0}, 
        "ImageSize" -> {360, 251.99999999999997`}, "Axes" -> {False, False}, 
        "LabelStyle" -> {}, "AspectRatio" -> 0.7, "DefaultStyle" -> {
          Directive[
           PointSize[0.011000000000000001`], 
           AbsoluteThickness[2], FontFamily -> "Times", FontSize -> 12, 
           GrayLevel[0], 
           Thickness[0.005]]}, 
        "HighlightLabelingFunctions" -> <|"CoordinatesToolOptions" -> ({
            Identity[
             Part[#, 1]], 
            Identity[
             Part[#, 2]]}& ), 
          "ScalingFunctions" -> {{Identity, Identity}, {
            Identity, Identity}}|>, "Primitives" -> {}, "GCFlag" -> False|>, 
      "Meta" -> <|
       "DefaultHighlight" -> {"Dynamic", None}, "Index" -> {}, "Function" -> 
        ListPlot, "GroupHighlight" -> False|>|>, 
     "DynamicHighlight"]], {{}, {}}},
  AspectRatio->0.7,
  Axes->{False, False},
  AxesLabel->{None, None},
  AxesOrigin->{0, 0},
  BaseStyle->{FontFamily -> "Times", FontSize -> 12},
  DisplayFunction->Identity,
  Frame->{{True, True}, {True, True}},
  FrameLabel->{{
     FormBox[
      TagBox[
      "\"Alveolar pressure (cm \\!\\(\\*SubscriptBox[\\(H\\), \
\\(2\\)]\\)O)\"", HoldForm], TraditionalForm], None}, {
     FormBox[
      TagBox["\"Flow rate (l/min)\"", HoldForm], TraditionalForm], None}},
  FrameTicks->{{Automatic, Automatic}, {Automatic, Automatic}},
  GridLines->{None, None},
  GridLinesStyle->Directive[
    GrayLevel[0.5, 0.4]],
  Method->{
   "AxisPadding" -> Scaled[0.02], "DefaultBoundaryStyle" -> Automatic, 
    "DefaultGraphicsInteraction" -> {
     "Version" -> 1.2, "TrackMousePosition" -> {True, False}, 
      "Effects" -> {
       "Highlight" -> {"ratio" -> 2}, "HighlightPoint" -> {"ratio" -> 2}, 
        "Droplines" -> {
         "freeformCursorMode" -> True, 
          "placement" -> {"x" -> "All", "y" -> "None"}}}}, "DefaultMeshStyle" -> 
    AbsolutePointSize[6], "DefaultPlotStyle" -> {
      Directive[
       RGBColor[0.368417, 0.506779, 0.709798], 
       AbsoluteThickness[2]], 
      Directive[
       RGBColor[0.880722, 0.611041, 0.142051], 
       AbsoluteThickness[2]], 
      Directive[
       RGBColor[0.560181, 0.691569, 0.194885], 
       AbsoluteThickness[2]], 
      Directive[
       RGBColor[0.922526, 0.385626, 0.209179], 
       AbsoluteThickness[2]], 
      Directive[
       RGBColor[0.528488, 0.470624, 0.701351], 
       AbsoluteThickness[2]], 
      Directive[
       RGBColor[0.772079, 0.431554, 0.102387], 
       AbsoluteThickness[2]], 
      Directive[
       RGBColor[0.363898, 0.618501, 0.782349], 
       AbsoluteThickness[2]], 
      Directive[
       RGBColor[1, 0.75, 0], 
       AbsoluteThickness[2]], 
      Directive[
       RGBColor[0.647624, 0.37816, 0.614037], 
       AbsoluteThickness[2]], 
      Directive[
       RGBColor[0.571589, 0.586483, 0.], 
       AbsoluteThickness[2]], 
      Directive[
       RGBColor[0.915, 0.3325, 0.2125], 
       AbsoluteThickness[2]], 
      Directive[
       RGBColor[0.40082222609352647`, 0.5220066643438841, 0.85], 
       AbsoluteThickness[2]], 
      Directive[
       RGBColor[0.9728288904374106, 0.621644452187053, 0.07336199581899142], 
       AbsoluteThickness[2]], 
      Directive[
       RGBColor[0.736782672705901, 0.358, 0.5030266573755369], 
       AbsoluteThickness[2]], 
      Directive[
       RGBColor[0.28026441037696703`, 0.715, 0.4292089322474965], 
       AbsoluteThickness[2]]}, "DomainPadding" -> Scaled[0.02], 
    "PointSizeFunction" -> "SmallPointSize", "RangePadding" -> Scaled[0.05], 
    "OptimizePlotMarkers" -> True, "IncludeHighlighting" -> "CurrentSet", 
    "HighlightStyle" -> Automatic, "OptimizePlotMarkers" -> True, 
    "CoordinatesToolOptions" -> {"DisplayFunction" -> ({
        Identity[
         Part[#, 1]], 
        Identity[
         Part[#, 2]]}& ), "CopiedValueFunction" -> ({
        Identity[
         Part[#, 1]], 
        Identity[
         Part[#, 2]]}& )}},
  PlotRange->{{0, 120.}, {0, 1.2908337382162725`}},
  PlotRangeClipping->True,
  PlotRangePadding->{{
     Scaled[0.02], 
     Scaled[0.02]}, {
     Scaled[0.02], 
     Scaled[0.05]}},
  Ticks->{Automatic, Automatic}]], "Output",
 CellChangeTimes->{
  3.899720449869351*^9, {3.899720807182434*^9, 3.8997208319604607`*^9}, 
   3.8998133065311813`*^9, 3.8998146171879997`*^9, 3.900480879641711*^9, 
   3.9004993389177322`*^9, 3.900589880240247*^9, 3.900671196198921*^9, 
   3.9006720953292723`*^9, 3.900673451025776*^9, 3.901103059878027*^9, 
   3.901105172825781*^9, 3.901105737824294*^9, 3.901369659184402*^9, 
   3.901370369407873*^9, 3.901624672639905*^9, {3.9018873337786007`*^9, 
   3.901887347309225*^9}, 3.902660164707576*^9, 3.9026629827827883`*^9, 
   3.9027461838699512`*^9, 3.902746521456251*^9, 3.9028178971112328`*^9, 
   3.902890505255334*^9, 3.902891907066277*^9, 3.902893185785089*^9, 
   3.902893369860608*^9, 3.902893598691373*^9, 3.9028940103145123`*^9, 
   3.9029078340466347`*^9, 3.904109342715637*^9, 3.904825811373048*^9, 
   3.904873955474409*^9, 3.904876191939156*^9, 3.910772722751644*^9, 
   3.910777418713037*^9, 3.910777470441863*^9, {3.910777588650445*^9, 
   3.910777609309209*^9}, 3.910777698736038*^9, {3.911044150259474*^9, 
   3.91104418257803*^9}, 3.911045364017311*^9, 3.91104581569525*^9, 
   3.911046030428302*^9, 3.91156641793281*^9, {3.9156966972845573`*^9, 
   3.915696727630748*^9}, 3.920463973785529*^9, 3.920464302825811*^9, 
   3.920464334042996*^9, {3.9204656394501657`*^9, 3.920465652404932*^9}, 
   3.920465784297637*^9, {3.920889221585142*^9, 3.920889269060375*^9}, {
   3.920889485099594*^9, 3.920889492043146*^9}, 3.920889558182296*^9, {
   3.9212101029833097`*^9, 3.921210122147274*^9}, 3.9212101666418047`*^9, {
   3.92123576163553*^9, 3.9212357769154997`*^9}, 3.9214873556027946`*^9, {
   3.92217491544945*^9, 3.922174928313035*^9}},
 CellLabel->"Out[53]=",ExpressionUUID->"9dfce7cb-c0c4-4d61-996c-aff500310e42"]
}, Open  ]],

Cell[BoxData[
 RowBox[{"\[IndentingNewLine]", 
  RowBox[{"(*", 
   RowBox[{
    RowBox[{
    "The", " ", "function", " ", "FeNO", " ", "calculates", " ", "the", " ", 
     "fraction", " ", "of", " ", "exhaled", " ", "NO"}], ",", " ", 
    RowBox[{"in", " ", "ppb"}], ",", " ", 
    RowBox[{
    "as", " ", "a", " ", "function", " ", "of", " ", "the", " ", "expiration",
      " ", "flow", " ", "rate", " ", "x"}], ",", " ", 
    RowBox[{"in", " ", 
     RowBox[{"l", "/", "min"}]}], ",", " ", 
    RowBox[{"on", " ", "a", " ", "previously", " ", "defined", " ", 
     RowBox[{"geometry", "."}]}]}], "*)"}], "\[IndentingNewLine]", 
  RowBox[{
   RowBox[{"FeNO", "[", "x_", "]"}], ":=", 
   RowBox[{"(", "\[IndentingNewLine]", 
    RowBox[{"(*", 
     RowBox[{"first", ",", " ", 
      RowBox[{
      "computation", " ", "of", " ", "the", " ", "flowrate", " ", 
       "distribution"}]}], "*)"}], "\[IndentingNewLine]", 
    RowBox[{
     RowBox[{"flow", "[", "x", "]"}], ";", "\[IndentingNewLine]", 
     "\[IndentingNewLine]", 
     RowBox[{"(*", 
      RowBox[{"Second", ",", " ", 
       RowBox[{
       "the", " ", "NO", " ", "concentration", " ", "profiles", " ", "in", 
        " ", "the", " ", "subtrees", " ", "are", " ", 
        RowBox[{"calculated", "."}]}]}], "*)"}], "\[IndentingNewLine]", 
     RowBox[{"For", "[", 
      RowBox[{
       RowBox[{"k", " ", "=", " ", "1"}], ",", 
       RowBox[{"k", "<=", 
        SuperscriptBox["2", "6"]}], ",", 
       RowBox[{"k", "++"}], ",", "\[IndentingNewLine]", 
       RowBox[{
        RowBox[{
         RowBox[{"vsub", "[", "k", "]"}], "=", 
         RowBox[{"Join", "[", 
          RowBox[{
           RowBox[{"Table", "[", 
            RowBox[{
             RowBox[{
              FractionBox[
               RowBox[{"Q", "[", 
                RowBox[{"7", ",", "k"}], "]"}], 
               SuperscriptBox["2", 
                RowBox[{"i", "-", "1"}]]], 
              FractionBox["4", 
               RowBox[{"\[Pi]", " ", 
                SuperscriptBox[
                 RowBox[{
                  RowBox[{"Dsub", "[", "k", "]"}], "[", 
                  RowBox[{"[", "i", "]"}], "]"}], "2"]}]]}], ",", 
             RowBox[{"{", 
              RowBox[{"i", ",", "1", ",", 
               RowBox[{
                RowBox[{"lsub", "[", 
                 RowBox[{"[", "k", "]"}], "]"}], "+", "6"}]}], "}"}]}], "]"}],
            ",", 
           RowBox[{"{", "0", "}"}]}], "]"}]}], ";", "\[IndentingNewLine]", 
        RowBox[{
         RowBox[{"Pesub", "[", "k", "]"}], "=", 
         RowBox[{"Table", "[", 
          RowBox[{
           FractionBox[
            RowBox[{
             RowBox[{
              RowBox[{"Lsub", "[", "k", "]"}], "[", 
              RowBox[{"[", "i", "]"}], "]"}], 
             RowBox[{
              RowBox[{"vsub", "[", "k", "]"}], "[", 
              RowBox[{"[", "i", "]"}], "]"}]}], "DNO"], ",", 
           RowBox[{"{", 
            RowBox[{"i", ",", "1", ",", 
             RowBox[{
              RowBox[{"lsub", "[", 
               RowBox[{"[", "k", "]"}], "]"}], "+", "7"}]}], "}"}]}], "]"}]}],
         ";", "\[IndentingNewLine]", 
        RowBox[{
         RowBox[{"\[Theta]sub", "[", "k", "]"}], " ", "=", 
         RowBox[{"Join", "[", 
          RowBox[{
           RowBox[{"Table", "[", 
            RowBox[{"0", ",", 
             RowBox[{"{", 
              RowBox[{"i", ",", "1", ",", 
               RowBox[{"lsub", "[", 
                RowBox[{"[", "k", "]"}], "]"}]}], "}"}]}], "]"}], ",", 
           RowBox[{"Table", "[", 
            RowBox[{
             RowBox[{"Min", "[", 
              RowBox[{"1", ",", 
               FractionBox[
                RowBox[{
                 RowBox[{"nalv", "[", 
                  RowBox[{"[", "s", "]"}], "]"}], 
                 FractionBox[
                  RowBox[{"\[Pi]", " ", 
                   SuperscriptBox["dalv", "2"]}], "4"]}], 
                RowBox[{"\[Pi]", " ", 
                 RowBox[{
                  RowBox[{"Lsub", "[", "k", "]"}], "[", 
                  RowBox[{"[", 
                   RowBox[{
                    RowBox[{"lsub", "[", 
                    RowBox[{"[", "k", "]"}], "]"}], "+", "s"}], "]"}], "]"}], 
                 
                 RowBox[{
                  RowBox[{"Dsub", "[", "k", "]"}], "[", 
                  RowBox[{"[", 
                   RowBox[{
                    RowBox[{"lsub", "[", 
                    RowBox[{"[", "k", "]"}], "]"}], "+", "s"}], "]"}], 
                  "]"}]}]]}], "]"}], ",", 
             RowBox[{"{", 
              RowBox[{"s", ",", "1", ",", "7"}], "}"}]}], "]"}]}], "]"}]}], 
        ";", "\[IndentingNewLine]", 
        RowBox[{
         RowBox[{"\[Omega]sub", "[", "k", "]"}], " ", "=", 
         RowBox[{"Join", "[", 
          RowBox[{
           RowBox[{"Table", "[", 
            RowBox[{"0", ",", 
             RowBox[{"{", 
              RowBox[{"i", ",", "1", ",", 
               RowBox[{"lsub", "[", 
                RowBox[{"[", "k", "]"}], "]"}]}], "}"}]}], "]"}], ",", 
           RowBox[{"Table", "[", 
            RowBox[{
             FractionBox[
              RowBox[{
               RowBox[{"nalv", "[", 
                RowBox[{"[", "s", "]"}], "]"}], 
               FractionBox[
                RowBox[{"\[Pi]", " ", 
                 SuperscriptBox["dalv", "2"]}], "2"]}], 
              RowBox[{"\[Pi]", " ", 
               RowBox[{
                RowBox[{"Lsub", "[", "k", "]"}], "[", 
                RowBox[{"[", 
                 RowBox[{
                  RowBox[{"lsub", "[", 
                   RowBox[{"[", "k", "]"}], "]"}], "+", "s"}], "]"}], "]"}], 
               RowBox[{
                RowBox[{"Dsub", "[", "k", "]"}], "[", 
                RowBox[{"[", 
                 RowBox[{
                  RowBox[{"lsub", "[", 
                   RowBox[{"[", "k", "]"}], "]"}], "+", "s"}], "]"}], 
                "]"}]}]], ",", 
             RowBox[{"{", 
              RowBox[{"s", ",", "1", ",", "7"}], "}"}]}], "]"}]}], "]"}]}], 
        ";", "\[IndentingNewLine]", "\[IndentingNewLine]", 
        "\[IndentingNewLine]", 
        RowBox[{"inc", " ", "=", " ", 
         RowBox[{"Table", "[", 
          RowBox[{
           RowBox[{
            RowBox[{"Csub", "[", 
             RowBox[{"k", ",", "i"}], "]"}], "[", "z", "]"}], ",", 
           RowBox[{"{", 
            RowBox[{"i", ",", "1", ",", 
             RowBox[{
              RowBox[{"lsub", "[", 
               RowBox[{"[", "k", "]"}], "]"}], "+", "7"}]}], "}"}]}], "]"}]}],
         ";", "\[IndentingNewLine]", 
        RowBox[{"eq", " ", "=", 
         RowBox[{"Table", "[", 
          RowBox[{
           RowBox[{
            RowBox[{
             FractionBox[
              RowBox[{
               RowBox[{"vsub", "[", "k", "]"}], "[", 
               RowBox[{"[", "i", "]"}], "]"}], 
              RowBox[{
               RowBox[{"Lsub", "[", "k", "]"}], "[", 
               RowBox[{"[", "i", "]"}], "]"}]], 
             RowBox[{
              RowBox[{
               RowBox[{"Csub", "[", 
                RowBox[{"k", ",", "i"}], "]"}], "'"}], "[", "z", "]"}]}], "==", 
            RowBox[{
             RowBox[{
              FractionBox["DNO", 
               SuperscriptBox[
                RowBox[{
                 RowBox[{"Lsub", "[", "k", "]"}], "[", 
                 RowBox[{"[", "i", "]"}], "]"}], "2"]], " ", 
              RowBox[{
               RowBox[{
                RowBox[{"Csub", "[", 
                 RowBox[{"k", ",", "i"}], "]"}], "''"}], "[", "z", "]"}]}], 
             "+", 
             RowBox[{
              FractionBox["4", 
               RowBox[{
                RowBox[{"Dsub", "[", "k", "]"}], "[", 
                RowBox[{"[", "i", "]"}], "]"}]], " ", 
              RowBox[{"(", 
               RowBox[{"1", "-", 
                RowBox[{
                 RowBox[{"\[Theta]sub", "[", "k", "]"}], "[", 
                 RowBox[{"[", "i", "]"}], "]"}]}], ")"}], 
              RowBox[{
               RowBox[{"Jsub", "[", "k", "]"}], "[", 
               RowBox[{"[", "i", "]"}], "]"}]}], "-", 
             RowBox[{
              FractionBox["4", 
               RowBox[{
                RowBox[{"Dsub", "[", "k", "]"}], "[", 
                RowBox[{"[", "i", "]"}], "]"}]], 
              RowBox[{
               RowBox[{"\[Gamma]sub", "[", "k", "]"}], "[", 
               RowBox[{"[", "i", "]"}], "]"}], 
              RowBox[{
               RowBox[{"\[Omega]sub", "[", "k", "]"}], "[", 
               RowBox[{"[", "i", "]"}], "]"}], " ", "kNO", " ", 
              RowBox[{"(", 
               RowBox[{
                RowBox[{
                 RowBox[{"Csub", "[", 
                  RowBox[{"k", ",", "i"}], "]"}], "[", "z", "]"}], "-", 
                "Ceq"}], ")"}]}]}]}], ",", 
           RowBox[{"{", 
            RowBox[{"i", ",", "1", ",", 
             RowBox[{
              RowBox[{"lsub", "[", 
               RowBox[{"[", "k", "]"}], "]"}], "+", "7"}]}], "}"}]}], "]"}]}],
         ";", "\[IndentingNewLine]", 
        RowBox[{"bc", " ", "=", " ", 
         RowBox[{"Join", "[", 
          RowBox[{
           RowBox[{"{", 
            RowBox[{
             RowBox[{
              RowBox[{
               RowBox[{"Csub", "[", 
                RowBox[{"k", ",", "1"}], "]"}], "'"}], "[", "1", "]"}], "==", 
             " ", "0"}], "}"}], ",", 
           RowBox[{"Table", "[", 
            RowBox[{
             RowBox[{
              RowBox[{
               RowBox[{"Csub", "[", 
                RowBox[{"k", ",", "i"}], "]"}], "[", "0", "]"}], "==", " ", 
              RowBox[{
               RowBox[{"Csub", "[", 
                RowBox[{"k", ",", 
                 RowBox[{"i", "+", "1"}]}], "]"}], "[", "1", "]"}]}], ",", 
             RowBox[{"{", 
              RowBox[{"i", ",", "1", ",", 
               RowBox[{
                RowBox[{"lsub", "[", 
                 RowBox[{"[", "k", "]"}], "]"}], "+", "6"}]}], "}"}]}], "]"}],
            ",", 
           RowBox[{"Table", "[", 
            RowBox[{
             RowBox[{
              RowBox[{
               RowBox[{
                FractionBox[
                 RowBox[{
                  RowBox[{
                   RowBox[{"vsub", "[", "k", "]"}], "[", 
                   RowBox[{"[", "i", "]"}], "]"}], 
                  RowBox[{
                   RowBox[{"Lsub", "[", "k", "]"}], "[", 
                   RowBox[{"[", "i", "]"}], "]"}]}], "DNO"], 
                RowBox[{
                 RowBox[{"Csub", "[", 
                  RowBox[{"k", ",", "i"}], "]"}], "[", "0", "]"}]}], "-", 
               RowBox[{
                RowBox[{
                 RowBox[{"Csub", "[", 
                  RowBox[{"k", ",", "i"}], "]"}], "'"}], "[", "0", "]"}]}], "==", 
              RowBox[{"2", " ", 
               SuperscriptBox[
                RowBox[{"(", 
                 FractionBox[
                  RowBox[{
                   RowBox[{"Dsub", "[", "k", "]"}], "[", 
                   RowBox[{"[", 
                    RowBox[{"i", "+", "1"}], "]"}], "]"}], 
                  RowBox[{
                   RowBox[{"Dsub", "[", "k", "]"}], "[", 
                   RowBox[{"[", "i", "]"}], "]"}]], ")"}], "2"], " ", 
               FractionBox[
                RowBox[{
                 RowBox[{"Lsub", "[", "k", "]"}], "[", 
                 RowBox[{"[", "i", "]"}], "]"}], 
                RowBox[{
                 RowBox[{"Lsub", "[", "k", "]"}], "[", 
                 RowBox[{"[", 
                  RowBox[{"i", "+", "1"}], "]"}], "]"}]], 
               RowBox[{"(", 
                RowBox[{
                 RowBox[{
                  FractionBox[
                   RowBox[{
                    RowBox[{
                    RowBox[{"vsub", "[", "k", "]"}], "[", 
                    RowBox[{"[", 
                    RowBox[{"i", "+", "1"}], "]"}], "]"}], 
                    RowBox[{
                    RowBox[{"Lsub", "[", "k", "]"}], "[", 
                    RowBox[{"[", 
                    RowBox[{"i", "+", "1"}], "]"}], "]"}]}], "DNO"], 
                  RowBox[{
                   RowBox[{"Csub", "[", 
                    RowBox[{"k", ",", 
                    RowBox[{"i", "+", "1"}]}], "]"}], "[", "1", "]"}]}], "-", 
                 
                 RowBox[{
                  RowBox[{
                   RowBox[{"Csub", "[", 
                    RowBox[{"k", ",", 
                    RowBox[{"i", "+", "1"}]}], "]"}], "'"}], "[", "1", 
                  "]"}]}], ")"}]}]}], ",", 
             RowBox[{"{", 
              RowBox[{"i", ",", "1", ",", 
               RowBox[{
                RowBox[{"lsub", "[", 
                 RowBox[{"[", "k", "]"}], "]"}], "+", "6"}]}], "}"}]}], "]"}],
            ",", 
           RowBox[{"{", 
            RowBox[{
             RowBox[{
              RowBox[{
               RowBox[{"Csub", "[", 
                RowBox[{"k", ",", 
                 RowBox[{
                  RowBox[{"lsub", "[", 
                   RowBox[{"[", "k", "]"}], "]"}], "+", "7"}]}], "]"}], "'"}],
               "[", "0", "]"}], "==", " ", "0"}], "}"}]}], "]"}]}], ";", 
        "\[IndentingNewLine]", "\[IndentingNewLine]", 
        RowBox[{
         RowBox[{"solfeno", "[", "k", "]"}], "=", 
         RowBox[{
          RowBox[{"NDSolve", "[", 
           RowBox[{
            RowBox[{"Join", "[", 
             RowBox[{"eq", ",", "bc"}], "]"}], ",", "inc", ",", 
            RowBox[{"{", 
             RowBox[{"z", ",", "0", ",", "1"}], "}"}], ",", 
            RowBox[{"AccuracyGoal", "->", "8"}], ",", 
            RowBox[{"PrecisionGoal", "->", "8"}]}], "]"}], "[", 
          RowBox[{"[", "1", "]"}], "]"}]}], ";", "\[IndentingNewLine]", 
        RowBox[{
         RowBox[{"Cp", "[", 
          RowBox[{"7", ",", "k"}], "]"}], " ", "=", " ", 
         RowBox[{
          RowBox[{
           RowBox[{
            RowBox[{"Csub", "[", 
             RowBox[{"k", ",", "1"}], "]"}], "[", "z", "]"}], "/.", 
           RowBox[{"solfeno", "[", "k", "]"}]}], "/.", 
          RowBox[{"z", "\[Rule]", " ", "1"}]}]}], ";"}]}], 
      "\[IndentingNewLine]", "]"}], ";", "\[IndentingNewLine]", 
     "\[IndentingNewLine]", 
     RowBox[{"(*", 
      RowBox[{"Third", ",", " ", 
       RowBox[{"the", " ", "asymmetric", " ", "zone", " ", "is", " ", 
        RowBox[{"considered", "."}]}]}], "*)"}], "\[IndentingNewLine]", 
     RowBox[{"For", "[", 
      RowBox[{
       RowBox[{"i", " ", "=", " ", "6"}], ",", 
       RowBox[{"i", ">=", "1"}], ",", " ", 
       RowBox[{"i", "--"}], ",", " ", "\[IndentingNewLine]", 
       RowBox[{
        RowBox[{"For", "[", 
         RowBox[{
          RowBox[{"j", "=", "1"}], ",", 
          RowBox[{"j", "<=", 
           SuperscriptBox["2", 
            RowBox[{"i", "-", "1"}]]}], ",", 
          RowBox[{"j", "++"}], ",", "\[IndentingNewLine]", 
          RowBox[{
           RowBox[{
            RowBox[{"Cd", "[", 
             RowBox[{"i", ",", "j"}], "]"}], " ", "=", 
            RowBox[{
             FractionBox["1", 
              RowBox[{"Q", "[", 
               RowBox[{"i", ",", "j"}], "]"}]], 
             RowBox[{"(", 
              RowBox[{
               RowBox[{
                RowBox[{"Q", "[", 
                 RowBox[{
                  RowBox[{"i", "+", "1"}], ",", 
                  RowBox[{
                   RowBox[{"2", "j"}], "-", "1"}]}], "]"}], 
                RowBox[{"Cp", "[", 
                 RowBox[{
                  RowBox[{"i", "+", "1"}], ",", 
                  RowBox[{
                   RowBox[{"2", "j"}], "-", "1"}]}], "]"}]}], "+", 
               RowBox[{
                RowBox[{"Q", "[", 
                 RowBox[{
                  RowBox[{"i", "+", "1"}], ",", 
                  RowBox[{"2", "j"}]}], "]"}], " ", 
                RowBox[{"Cp", "[", 
                 RowBox[{
                  RowBox[{"i", "+", "1"}], ",", 
                  RowBox[{"2", "j"}]}], "]"}]}]}], ")"}]}]}], ";", 
           "\[IndentingNewLine]", 
           RowBox[{"(*", 
            RowBox[{
            "Cd", " ", "is", " ", "the", " ", "NO", " ", "concentration", " ",
              "at", " ", "the", " ", "distal", " ", "end", " ", "of", " ", 
             "the", " ", "airway", 
             RowBox[{"(", 
              RowBox[{"i", ",", "j"}], ")"}], " ", "in", " ", "the", " ", 
             "asymetric", " ", 
             RowBox[{"zone", "."}]}], "*)"}], "\[IndentingNewLine]", 
           RowBox[{
            RowBox[{"Cp", "[", 
             RowBox[{"i", ",", "j"}], "]"}], " ", "=", 
            RowBox[{
             RowBox[{"Cd", "[", 
              RowBox[{"i", ",", "j"}], "]"}], " ", "+", 
             RowBox[{
              FractionBox["1", 
               RowBox[{"Q", "[", 
                RowBox[{"i", ",", "j"}], "]"}]], 
              RowBox[{"(", 
               RowBox[{"\[Pi]", " ", 
                RowBox[{"Di", "[", 
                 RowBox[{"i", ",", "j"}], "]"}], 
                RowBox[{"L", "[", 
                 RowBox[{"i", ",", "j"}], "]"}], 
                RowBox[{"J", "[", 
                 RowBox[{"i", ",", "j"}], "]"}]}], ")"}]}]}]}], ";"}]}], 
         "\[IndentingNewLine]", 
         RowBox[{"(*", 
          RowBox[{
          "Cp", " ", "is", " ", "the", " ", "NO", " ", "concentration", " ", 
           "at", " ", "the", " ", "proximal", " ", "end", " ", "of", " ", 
           "the", " ", "airway", 
           RowBox[{"(", 
            RowBox[{"i", ",", "j"}], ")"}], " ", "in", " ", "the", " ", 
           "asymetric", " ", 
           RowBox[{"zone", "."}]}], "*)"}], "\[IndentingNewLine]", "]"}], 
        ";"}]}], "\[IndentingNewLine]", "]"}], ";", "\[IndentingNewLine]", 
     RowBox[{"Round", "[", 
      RowBox[{
       RowBox[{"Cp", "[", 
        RowBox[{"1", ",", "1"}], "]"}], ",", "0.1"}], "]"}]}], 
    "\[IndentingNewLine]", ")"}]}]}]], "Input",
 CellChangeTimes->{{3.9004993674243727`*^9, 3.900499368953169*^9}, {
   3.9004996308025923`*^9, 3.900499795981595*^9}, 3.9005000185274754`*^9, 
   3.9005007174924498`*^9, 3.900589887483506*^9, {3.900589938723984*^9, 
   3.9005899945361643`*^9}, {3.90059008520642*^9, 3.900590313657875*^9}, {
   3.900591284244925*^9, 3.90059130489925*^9}, {3.900591501610278*^9, 
   3.90059150169917*^9}, {3.90059187195623*^9, 3.900592029256701*^9}, {
   3.900592068752345*^9, 3.900592217069927*^9}, {3.900592316541458*^9, 
   3.900592333778308*^9}, {3.900592366112666*^9, 3.90059242157791*^9}, {
   3.9006712784936543`*^9, 3.900671279452862*^9}, {3.900671332680882*^9, 
   3.9006714222577267`*^9}, 3.900673764046117*^9, {3.9011030839205523`*^9, 
   3.9011030843012877`*^9}, {3.901103814824896*^9, 3.901103817111559*^9}, {
   3.901104020820434*^9, 3.901104117351153*^9}, {3.901371485419766*^9, 
   3.901371489608287*^9}, {3.902662885617227*^9, 3.902662899798561*^9}, {
   3.9028919211233397`*^9, 3.9028919807703114`*^9}, {3.902892095036701*^9, 
   3.9028921354927673`*^9}, 3.9028930617749662`*^9, {3.90289387253903*^9, 
   3.9028939191819487`*^9}, {3.90482577489473*^9, 3.9048257815202436`*^9}, {
   3.910772875013454*^9, 3.9107728891345053`*^9}},
 CellLabel->"In[25]:=",ExpressionUUID->"78236d46-6107-4c66-b2fe-051b52a94508"],

Cell[BoxData[
 RowBox[{"\[IndentingNewLine]", 
  RowBox[{"(*", 
   RowBox[{
   "The", " ", "function", " ", "relfenodeb", " ", "generates", " ", "a", " ",
     "plot", " ", "of", " ", "the", " ", "FeNO", " ", "as", " ", "a", " ", 
    "function", " ", "of", " ", "the", " ", "expiration", " ", 
    RowBox[{"flowrate", ".", " ", "It"}], " ", "also", " ", "shows", " ", 
    "the", " ", "experimental", " ", "data", " ", "of", " ", 
    RowBox[{"Silkoff", "."}]}], "*)"}], "\[IndentingNewLine]", 
  RowBox[{"relfenodeb", " ", ":=", 
   RowBox[{"(", "\[IndentingNewLine]", 
    RowBox[{
     RowBox[{"ldeb", " ", "=", " ", 
      RowBox[{
       RowBox[{"{", 
        RowBox[{
        "4.2", " ", ",", " ", "8.5", ",", " ", "10.3", ",", " ", "17.2", ",", 
         " ", "20.7", ",", " ", "38.2", ",", "50", ",", " ", "75.6", ",", " ",
          "100", ",", "150"}], "}"}], 
       FractionBox["60", "1000"]}]}], ";", "\[IndentingNewLine]", 
     RowBox[{"Silkoff", " ", "=", " ", 
      RowBox[{"{", 
       RowBox[{
        RowBox[{"{", 
         RowBox[{
          RowBox[{"4.2", 
           FractionBox["60", "1000"]}], ",", "113"}], "}"}], " ", ",", " ", 
        RowBox[{"{", 
         RowBox[{
          RowBox[{"8.5", 
           FractionBox["60", "1000"]}], ",", "73"}], "}"}], ",", " ", 
        RowBox[{"{", 
         RowBox[{
          RowBox[{"10.3", 
           FractionBox["60", "1000"]}], ",", "65"}], "}"}], ",", " ", 
        RowBox[{"{", 
         RowBox[{
          RowBox[{"17.2", 
           FractionBox["60", "1000"]}], ",", "46"}], "}"}], ",", " ", 
        RowBox[{"{", 
         RowBox[{
          RowBox[{"20.7", 
           FractionBox["60", "1000"]}], ",", "42"}], "}"}], ",", " ", 
        RowBox[{"{", 
         RowBox[{
          RowBox[{"38.2", 
           FractionBox["60", "1000"]}], ",", "25"}], "}"}], ",", " ", 
        RowBox[{"{", 
         RowBox[{
          RowBox[{"75.6", 
           FractionBox["60", "1000"]}], ",", "16"}], "}"}]}], "}"}]}], ";", 
     "\[IndentingNewLine]", 
     RowBox[{"fenodeb", " ", "=", " ", 
      RowBox[{"{", "}"}]}], ";", "\[IndentingNewLine]", 
     RowBox[{"For", "[", 
      RowBox[{
       RowBox[{"indexdeb", " ", "=", " ", "1"}], ",", " ", 
       RowBox[{"indexdeb", "<", 
        RowBox[{
         RowBox[{"Length", "[", "ldeb", "]"}], "+", "1"}]}], ",", 
       RowBox[{"indexdeb", "++"}], ",", "\[IndentingNewLine]", 
       RowBox[{
        RowBox[{"fenodeb", " ", "=", " ", 
         RowBox[{"Join", "[", 
          RowBox[{"fenodeb", ",", 
           RowBox[{"{", 
            RowBox[{"{", 
             RowBox[{
              RowBox[{"ldeb", "[", 
               RowBox[{"[", "indexdeb", "]"}], "]"}], ",", 
              RowBox[{"FeNO", "[", 
               RowBox[{"ldeb", "[", 
                RowBox[{"[", "indexdeb", "]"}], "]"}], "]"}]}], "}"}], 
            "}"}]}], "]"}]}], ";"}]}], "\[IndentingNewLine]", "]"}], ";", 
     "\[IndentingNewLine]", 
     RowBox[{"grSilkoff", " ", "=", " ", 
      RowBox[{"ListPlot", "[", 
       RowBox[{"Silkoff", ",", 
        RowBox[{"Frame", " ", "\[Rule]", " ", "True"}], " ", ",", " ", 
        RowBox[{"Axes", " ", "\[Rule]", " ", "False"}], ",", " ", 
        RowBox[{"FrameLabel", "\[Rule]", 
         RowBox[{"{", 
          RowBox[{
          "\"\<Expiration flow rate (l/min)\>\"", ",", "\"\<FeNO (ppb)\>\""}],
           "}"}]}], ",", 
        RowBox[{"BaseStyle", "->", 
         RowBox[{"{", 
          RowBox[{
           RowBox[{"FontFamily", "->", "\"\<Times\>\""}], ",", 
           RowBox[{"FontSize", "\[Rule]", "12"}]}], "}"}]}], ",", 
        RowBox[{"PlotStyle", "->", " ", 
         RowBox[{"{", 
          RowBox[{"Blue", ",", 
           RowBox[{"PointSize", " ", "->", "0.02"}]}], "}"}]}], ",", 
        RowBox[{"PlotMarkers", "\[Rule]", "  ", 
         RowBox[{"{", "\[FilledSmallCircle]", "}"}]}], ",", 
        RowBox[{"PlotLegends", "\[Rule]", 
         RowBox[{"{", "\"\<Silkoff's data\>\"", "}"}]}]}], "]"}]}], ";", 
     "\[IndentingNewLine]", 
     RowBox[{"grfenodeb", " ", "=", " ", 
      RowBox[{"ListPlot", "[", 
       RowBox[{"fenodeb", ",", 
        RowBox[{"Joined", " ", "\[Rule]", " ", "True"}], ",", 
        RowBox[{"Frame", " ", "\[Rule]", " ", "True"}], " ", ",", " ", 
        RowBox[{"Axes", " ", "\[Rule]", " ", "False"}], ",", " ", 
        RowBox[{"FrameLabel", "\[Rule]", 
         RowBox[{"{", 
          RowBox[{
          "\"\<Expiration flow rate (l/min)\>\"", ",", "\"\<FeNO (ppb)\>\""}],
           "}"}]}], ",", 
        RowBox[{"BaseStyle", "->", 
         RowBox[{"{", 
          RowBox[{
           RowBox[{"FontFamily", "->", "\"\<Times\>\""}], ",", 
           RowBox[{"FontSize", "\[Rule]", "12"}]}], "}"}]}], ",", 
        RowBox[{"PlotStyle", "\[Rule]", 
         RowBox[{"{", 
          RowBox[{"{", 
           RowBox[{"Black", ",", 
            RowBox[{"Thickness", "[", "0.003", "]"}]}], "}"}], "}"}]}], ",", 
        RowBox[{"PlotLegends", "\[Rule]", 
         RowBox[{"{", "\"\<Model\>\"", "}"}]}]}], "]"}]}], ";", 
     "\[IndentingNewLine]", 
     RowBox[{"Show", "[", 
      RowBox[{"grfenodeb", ",", "grSilkoff", ",", 
       RowBox[{"PlotRange", "->", " ", 
        RowBox[{"{", 
         RowBox[{"All", ",", " ", 
          RowBox[{"{", 
           RowBox[{"0", ",", "120"}], "}"}]}], "}"}]}]}], "]"}]}], 
    "\[IndentingNewLine]", ")"}]}]}]], "Input",
 CellChangeTimes->{{3.901104219132416*^9, 3.90110425243911*^9}, {
   3.90289198677223*^9, 3.902892043022685*^9}, 3.902892140248351*^9, {
   3.90289305495512*^9, 3.9028930570057173`*^9}, {3.9215503160869637`*^9, 
   3.921550325365797*^9}},
 CellLabel->"In[55]:=",ExpressionUUID->"cdac6965-1d0d-4180-af47-f9b51d5b6341"],

Cell[CellGroupData[{

Cell[BoxData[{
 RowBox[{"geom", "[", 
  RowBox[{"80", ",", "0.05"}], 
  "]"}], "\[IndentingNewLine]", "relfenodeb"}], "Input",
 CellChangeTimes->{{3.901104682446497*^9, 3.90110468303866*^9}, {
   3.911044195931994*^9, 3.9110441988259697`*^9}, 3.9110456703401546`*^9, {
   3.9204641813848143`*^9, 3.9204641829651318`*^9}, 3.9212102655281067`*^9, {
   3.9215500267722273`*^9, 3.921550026831629*^9}},
 CellLabel->"In[58]:=",ExpressionUUID->"3dd31ac1-ee23-4185-8fad-158213455536"],

Cell[BoxData[
 TemplateBox[{
   GraphicsBox[{{{}, 
      InterpretationBox[{
        TagBox[{{}, {}, 
          TagBox[{
            GrayLevel[0], 
            PointSize[0.012833333333333334`], 
            Thickness[0.003], 
            StyleBox[
             
             LineBox[{{0.252, 133.20000000000002`}, {0.51, 77.}, {0.618, 
              66.4}, {1.032, 44.7}, {1.242, 38.800000000000004`}, {
              2.2920000000000003`, 24.200000000000003`}, {3., 
              19.700000000000003`}, {4.536, 14.3}, {6., 
              11.600000000000001`}, {9., 8.6}}], FontFamily -> "Times", 
             FontSize -> 12]}, Annotation[#, "Charting`Private`Tag#1"]& ]}, {
         "WolframDynamicHighlight", <|
          "Label" -> {"XYLabel"}, "Ball" -> {"IndicatedBall"}|>}], 
        DynamicBox[
         (Charting`HighlightActionBox["DynamicHighlight", {}, 
          Slot["HighlightElements"], 
          Slot["LayoutOptions"], 
          Slot["Meta"], 
          Charting`HighlightActionFunction["DynamicHighlight", {{{}, {}, 
             Annotation[{
               Hue[0.67, 0.6, 0.6], 
               Directive[
                PointSize[0.012833333333333334`], 
                AbsoluteThickness[2], FontFamily -> "Times", FontSize -> 12, 
                GrayLevel[0], 
                Thickness[0.003]], 
               
               Line[{{0.252, 133.20000000000002`}, {0.51, 77.}, {0.618, 
                66.4}, {1.032, 44.7}, {1.242, 38.800000000000004`}, {
                2.2920000000000003`, 24.200000000000003`}, {3., 
                19.700000000000003`}, {4.536, 14.3}, {6., 
                11.600000000000001`}, {9., 8.6}}]}, 
              "Charting`Private`Tag#1"]}}, <|
           "HighlightElements" -> <|
             "Label" -> {"XYLabel"}, "Ball" -> {"IndicatedBall"}|>, 
            "LayoutOptions" -> <|
             "PlotRange" -> {{0, 9.}, {0, 133.20000000000002`}}, 
              "Frame" -> {{True, True}, {True, True}}, "AxesOrigin" -> {0, 0},
               "ImageSize" -> {360, 360/GoldenRatio}, 
              "Axes" -> {False, False}, "LabelStyle" -> {}, "AspectRatio" -> 
              GoldenRatio^(-1), "DefaultStyle" -> {
                Directive[
                 PointSize[0.012833333333333334`], 
                 AbsoluteThickness[2], FontFamily -> "Times", FontSize -> 12, 
                 
                 GrayLevel[0], 
                 Thickness[0.003]]}, 
              "HighlightLabelingFunctions" -> <|
               "CoordinatesToolOptions" -> ({
                  Identity[
                   Part[#, 1]], 
                  Identity[
                   Part[#, 2]]}& ), 
                "ScalingFunctions" -> {{Identity, Identity}, {
                  Identity, Identity}}|>, "Primitives" -> {}, "GCFlag" -> 
              False|>, 
            "Meta" -> <|
             "DefaultHighlight" -> {"Dynamic", None}, "Index" -> {}, 
              "Function" -> ListPlot, "GroupHighlight" -> False|>|>]]& )[<|
          "HighlightElements" -> <|
            "Label" -> {"XYLabel"}, "Ball" -> {"IndicatedBall"}|>, 
           "LayoutOptions" -> <|
            "PlotRange" -> {{0, 9.}, {0, 133.20000000000002`}}, 
             "Frame" -> {{True, True}, {True, True}}, "AxesOrigin" -> {0, 0}, 
             "ImageSize" -> {360, 360/GoldenRatio}, "Axes" -> {False, False}, 
             "LabelStyle" -> {}, "AspectRatio" -> GoldenRatio^(-1), 
             "DefaultStyle" -> {
               Directive[
                PointSize[0.012833333333333334`], 
                AbsoluteThickness[2], FontFamily -> "Times", FontSize -> 12, 
                GrayLevel[0], 
                Thickness[0.003]]}, 
             "HighlightLabelingFunctions" -> <|"CoordinatesToolOptions" -> ({
                 Identity[
                  Part[#, 1]], 
                 Identity[
                  Part[#, 2]]}& ), 
               "ScalingFunctions" -> {{Identity, Identity}, {
                 Identity, Identity}}|>, "Primitives" -> {}, "GCFlag" -> 
             False|>, 
           "Meta" -> <|
            "DefaultHighlight" -> {"Dynamic", None}, "Index" -> {}, 
             "Function" -> ListPlot, "GroupHighlight" -> False|>|>], 
         ImageSizeCache -> {{4.503599627370496*^15, -4.503599627370496*^15}, {
          4.503599627370496*^15, -4.503599627370496*^15}}]}, 
       Annotation[{{{}, {}, 
          Annotation[{
            Hue[0.67, 0.6, 0.6], 
            Directive[
             PointSize[0.012833333333333334`], 
             AbsoluteThickness[2], FontFamily -> "Times", FontSize -> 12, 
             GrayLevel[0], 
             Thickness[0.003]], 
            
            Line[{{0.252, 133.20000000000002`}, {0.51, 77.}, {0.618, 66.4}, {
             1.032, 44.7}, {1.242, 38.800000000000004`}, {2.2920000000000003`,
              24.200000000000003`}, {3., 19.700000000000003`}, {4.536, 
             14.3}, {6., 11.600000000000001`}, {9., 8.6}}]}, 
           "Charting`Private`Tag#1"]}}, <|
        "HighlightElements" -> <|
          "Label" -> {"XYLabel"}, "Ball" -> {"IndicatedBall"}|>, 
         "LayoutOptions" -> <|
          "PlotRange" -> {{0, 9.}, {0, 133.20000000000002`}}, 
           "Frame" -> {{True, True}, {True, True}}, "AxesOrigin" -> {0, 0}, 
           "ImageSize" -> {360, 360/GoldenRatio}, "Axes" -> {False, False}, 
           "LabelStyle" -> {}, "AspectRatio" -> GoldenRatio^(-1), 
           "DefaultStyle" -> {
             Directive[
              PointSize[0.012833333333333334`], 
              AbsoluteThickness[2], FontFamily -> "Times", FontSize -> 12, 
              GrayLevel[0], 
              Thickness[0.003]]}, 
           "HighlightLabelingFunctions" -> <|"CoordinatesToolOptions" -> ({
               Identity[
                Part[#, 1]], 
               Identity[
                Part[#, 2]]}& ), 
             "ScalingFunctions" -> {{Identity, Identity}, {
               Identity, Identity}}|>, "Primitives" -> {}, "GCFlag" -> 
           False|>, 
         "Meta" -> <|
          "DefaultHighlight" -> {"Dynamic", None}, "Index" -> {}, "Function" -> 
           ListPlot, "GroupHighlight" -> False|>|>, 
        "DynamicHighlight"]], {{}, {}}}, {{}, 
      InterpretationBox[{
        TagBox[
         TagBox[{
           RGBColor[0, 0, 1], 
           PointSize[0.02], 
           AbsoluteThickness[2], 
           StyleBox[
            GeometricTransformationBox[
             InsetBox[
              StyleBox[
              "\[FilledSmallCircle]", StripOnInput -> False, 
               GraphicsBoxOptions -> {DefaultBaseStyle -> Directive[
                   AbsoluteThickness[2], FontFamily -> "Times", FontSize -> 
                   12, 
                   RGBColor[0, 0, 1], PointSize -> 0.02]}], {0., 0.}], {{{
             0.252, 113.}}, {{0.51, 73.}}, {{0.618, 65.}}, {{1.032, 46.}}, {{
             1.242, 42.}}, {{2.2920000000000003`, 25.}}, {{4.536, 16.}}}], 
            FontFamily -> "Times", FontSize -> 12]}, 
          Annotation[#, "Charting`Private`Tag#1"]& ], {
         "WolframDynamicHighlight", <|
          "Label" -> {"XYLabel"}, "Ball" -> {"IndicatedBall"}|>}], 
        DynamicBox[
         (Charting`HighlightActionBox["DynamicHighlight", {}, 
          Slot["HighlightElements"], 
          Slot["LayoutOptions"], 
          Slot["Meta"], 
          Charting`HighlightActionFunction["DynamicHighlight", {{
             Annotation[{
               Directive[
                AbsoluteThickness[2], FontFamily -> "Times", FontSize -> 12, 
                RGBColor[0, 0, 1], PointSize -> 0.02], 
               GeometricTransformation[
                Inset[
                 
                 Style[$CellContext`\[FilledSmallCircle], 
                  GraphicsBoxOptions -> {DefaultBaseStyle -> Directive[
                    AbsoluteThickness[2], FontFamily -> "Times", FontSize -> 
                    12, 
                    RGBColor[0, 0, 1], PointSize -> 0.02]}], {0., 0.}], {{{
                0.252, 113.}}, {{0.51, 73.}}, {{0.618, 65.}}, {{1.032, 
                46.}}, {{1.242, 42.}}, {{2.2920000000000003`, 25.}}, {{4.536, 
                16.}}}]}, "Charting`Private`Tag#1"]}}, <|
           "HighlightElements" -> <|
             "Label" -> {"XYLabel"}, "Ball" -> {"IndicatedBall"}|>, 
            "LayoutOptions" -> <|
             "PlotRange" -> {{0, 4.536}, {0, 113.}}, 
              "Frame" -> {{True, True}, {True, True}}, "AxesOrigin" -> {0, 0},
               "ImageSize" -> {360, 360/GoldenRatio}, 
              "Axes" -> {False, False}, "LabelStyle" -> {}, "AspectRatio" -> 
              GoldenRatio^(-1), "DefaultStyle" -> {
                Directive[
                 AbsoluteThickness[2], FontFamily -> "Times", FontSize -> 12, 
                 
                 RGBColor[0, 0, 1], PointSize -> 0.02]}, 
              "HighlightLabelingFunctions" -> <|
               "CoordinatesToolOptions" -> ({
                  Identity[
                   Part[#, 1]], 
                  Identity[
                   Part[#, 2]]}& ), 
                "ScalingFunctions" -> {{Identity, Identity}, {
                  Identity, Identity}}|>, "Primitives" -> {}, "GCFlag" -> 
              False|>, 
            "Meta" -> <|
             "DefaultHighlight" -> {"Dynamic", None}, "Index" -> {}, 
              "Function" -> ListPlot, "GroupHighlight" -> False|>|>]]& )[<|
          "HighlightElements" -> <|
            "Label" -> {"XYLabel"}, "Ball" -> {"IndicatedBall"}|>, 
           "LayoutOptions" -> <|
            "PlotRange" -> {{0, 4.536}, {0, 113.}}, 
             "Frame" -> {{True, True}, {True, True}}, "AxesOrigin" -> {0, 0}, 
             "ImageSize" -> {360, 360/GoldenRatio}, "Axes" -> {False, False}, 
             "LabelStyle" -> {}, "AspectRatio" -> GoldenRatio^(-1), 
             "DefaultStyle" -> {
               Directive[
                AbsoluteThickness[2], FontFamily -> "Times", FontSize -> 12, 
                RGBColor[0, 0, 1], PointSize -> 0.02]}, 
             "HighlightLabelingFunctions" -> <|"CoordinatesToolOptions" -> ({
                 Identity[
                  Part[#, 1]], 
                 Identity[
                  Part[#, 2]]}& ), 
               "ScalingFunctions" -> {{Identity, Identity}, {
                 Identity, Identity}}|>, "Primitives" -> {}, "GCFlag" -> 
             False|>, 
           "Meta" -> <|
            "DefaultHighlight" -> {"Dynamic", None}, "Index" -> {}, 
             "Function" -> ListPlot, "GroupHighlight" -> False|>|>], 
         ImageSizeCache -> {{4.503599627370496*^15, -4.503599627370496*^15}, {
          4.503599627370496*^15, -4.503599627370496*^15}}]}, 
       Annotation[{{
          Annotation[{
            Directive[
             AbsoluteThickness[2], FontFamily -> "Times", FontSize -> 12, 
             RGBColor[0, 0, 1], PointSize -> 0.02], 
            GeometricTransformation[
             Inset[
              
              Style[$CellContext`\[FilledSmallCircle], 
               GraphicsBoxOptions -> {DefaultBaseStyle -> Directive[
                   AbsoluteThickness[2], FontFamily -> "Times", FontSize -> 
                   12, 
                   RGBColor[0, 0, 1], PointSize -> 0.02]}], {0., 0.}], {{{
             0.252, 113.}}, {{0.51, 73.}}, {{0.618, 65.}}, {{1.032, 46.}}, {{
             1.242, 42.}}, {{2.2920000000000003`, 25.}}, {{4.536, 16.}}}]}, 
           "Charting`Private`Tag#1"]}}, <|
        "HighlightElements" -> <|
          "Label" -> {"XYLabel"}, "Ball" -> {"IndicatedBall"}|>, 
         "LayoutOptions" -> <|
          "PlotRange" -> {{0, 4.536}, {0, 113.}}, 
           "Frame" -> {{True, True}, {True, True}}, "AxesOrigin" -> {0, 0}, 
           "ImageSize" -> {360, 360/GoldenRatio}, "Axes" -> {False, False}, 
           "LabelStyle" -> {}, "AspectRatio" -> GoldenRatio^(-1), 
           "DefaultStyle" -> {
             Directive[
              AbsoluteThickness[2], FontFamily -> "Times", FontSize -> 12, 
              RGBColor[0, 0, 1], PointSize -> 0.02]}, 
           "HighlightLabelingFunctions" -> <|"CoordinatesToolOptions" -> ({
               Identity[
                Part[#, 1]], 
               Identity[
                Part[#, 2]]}& ), 
             "ScalingFunctions" -> {{Identity, Identity}, {
               Identity, Identity}}|>, "Primitives" -> {}, "GCFlag" -> 
           False|>, 
         "Meta" -> <|
          "DefaultHighlight" -> {"Dynamic", None}, "Index" -> {}, "Function" -> 
           ListPlot, "GroupHighlight" -> False|>|>, 
        "DynamicHighlight"]], {{}, {}}}}, AspectRatio -> 
    NCache[GoldenRatio^(-1), 0.6180339887498948], Axes -> {False, False}, 
    AxesLabel -> {None, None}, AxesOrigin -> {0, 0}, 
    BaseStyle -> {FontFamily -> "Times", FontSize -> 12}, DisplayFunction -> 
    Identity, Frame -> {{True, True}, {True, True}}, FrameLabel -> {{
       FormBox[
        TagBox["\"FeNO (ppb)\"", HoldForm], TraditionalForm], None}, {
       FormBox[
        TagBox["\"Expiration flow rate (l/min)\"", HoldForm], 
        TraditionalForm], None}}, 
    FrameTicks -> {{Automatic, Automatic}, {Automatic, Automatic}}, 
    GridLines -> {None, None}, GridLinesStyle -> Directive[
      GrayLevel[0.5, 0.4]], 
    Method -> {
     "AxisPadding" -> Scaled[0.02], "DefaultBoundaryStyle" -> Automatic, 
      "DefaultGraphicsInteraction" -> {
       "Version" -> 1.2, "TrackMousePosition" -> {True, False}, 
        "Effects" -> {
         "Highlight" -> {"ratio" -> 2}, "HighlightPoint" -> {"ratio" -> 2}, 
          "Droplines" -> {
           "freeformCursorMode" -> True, 
            "placement" -> {"x" -> "All", "y" -> "None"}}}}, 
      "DefaultMeshStyle" -> AbsolutePointSize[6], "DefaultPlotStyle" -> {
        Directive[
         RGBColor[0.368417, 0.506779, 0.709798], 
         AbsoluteThickness[2]], 
        Directive[
         RGBColor[0.880722, 0.611041, 0.142051], 
         AbsoluteThickness[2]], 
        Directive[
         RGBColor[0.560181, 0.691569, 0.194885], 
         AbsoluteThickness[2]], 
        Directive[
         RGBColor[0.922526, 0.385626, 0.209179], 
         AbsoluteThickness[2]], 
        Directive[
         RGBColor[0.528488, 0.470624, 0.701351], 
         AbsoluteThickness[2]], 
        Directive[
         RGBColor[0.772079, 0.431554, 0.102387], 
         AbsoluteThickness[2]], 
        Directive[
         RGBColor[0.363898, 0.618501, 0.782349], 
         AbsoluteThickness[2]], 
        Directive[
         RGBColor[1, 0.75, 0], 
         AbsoluteThickness[2]], 
        Directive[
         RGBColor[0.647624, 0.37816, 0.614037], 
         AbsoluteThickness[2]], 
        Directive[
         RGBColor[0.571589, 0.586483, 0.], 
         AbsoluteThickness[2]], 
        Directive[
         RGBColor[0.915, 0.3325, 0.2125], 
         AbsoluteThickness[2]], 
        Directive[
         RGBColor[0.40082222609352647`, 0.5220066643438841, 0.85], 
         AbsoluteThickness[2]], 
        Directive[
         RGBColor[0.9728288904374106, 0.621644452187053, 0.07336199581899142], 
         AbsoluteThickness[2]], 
        Directive[
         RGBColor[0.736782672705901, 0.358, 0.5030266573755369], 
         AbsoluteThickness[2]], 
        Directive[
         RGBColor[0.28026441037696703`, 0.715, 0.4292089322474965], 
         AbsoluteThickness[2]]}, "DomainPadding" -> Scaled[0.02], 
      "PointSizeFunction" -> "SmallPointSize", "RangePadding" -> Scaled[0.05],
       "OptimizePlotMarkers" -> True, "IncludeHighlighting" -> "CurrentSet", 
      "HighlightStyle" -> Automatic, "OptimizePlotMarkers" -> True, 
      "CoordinatesToolOptions" -> {"DisplayFunction" -> ({
          Identity[
           Part[#, 1]], 
          Identity[
           Part[#, 2]]}& ), "CopiedValueFunction" -> ({
          Identity[
           Part[#, 1]], 
          Identity[
           Part[#, 2]]}& )}}, PlotRange -> {All, {0, 120}}, PlotRangeClipping -> 
    True, PlotRangePadding -> {{
       Scaled[0.02], 
       Scaled[0.02]}, {
       Scaled[0.02], 
       Scaled[0.05]}}, Ticks -> {Automatic, Automatic}], 
   FormBox[
    TagBox[
     GridBox[{{
        FormBox[
         TemplateBox[{"\"Model\""}, "PointLegend", 
          DisplayFunction -> (StyleBox[
            StyleBox[
             PaneBox[
              TagBox[
               GridBox[{{
                  TagBox[
                   GridBox[{{
                    GraphicsBox[{{
                    Directive[
                    EdgeForm[
                    Directive[
                    Opacity[0.3], 
                    GrayLevel[0]]], 
                    PointSize[0.5], 
                    AbsoluteThickness[2], FontFamily -> "Times", FontSize -> 
                    12, 
                    GrayLevel[0], 
                    Thickness[0.054]], {
                    LineBox[{{0, 12.5}, {20, 12.5}}]}}, {
                    Directive[
                    EdgeForm[
                    Directive[
                    Opacity[0.3], 
                    GrayLevel[0]]], 
                    PointSize[0.5], 
                    AbsoluteThickness[2], FontFamily -> "Times", FontSize -> 
                    12, 
                    GrayLevel[0], 
                    Thickness[0.054]], {}}}, AspectRatio -> Full, 
                    ImageSize -> {20, 12.5}, PlotRangePadding -> None, 
                    ImagePadding -> Automatic, 
                    BaselinePosition -> (Scaled[0.18000000000000002`] -> 
                    Baseline)], #}}, 
                    GridBoxAlignment -> {
                    "Columns" -> {Center, Left}, "Rows" -> {{Baseline}}}, 
                    AutoDelete -> False, 
                    GridBoxDividers -> {
                    "Columns" -> {{False}}, "Rows" -> {{False}}}, 
                    GridBoxItemSize -> {
                    "Columns" -> {{All}}, "Rows" -> {{All}}}, 
                    GridBoxSpacings -> {
                    "Columns" -> {{0.5}}, "Rows" -> {{0.8}}}], "Grid"]}}, 
                GridBoxAlignment -> {
                 "Columns" -> {{Left}}, "Rows" -> {{Top}}}, AutoDelete -> 
                False, GridBoxItemSize -> {
                 "Columns" -> {{Automatic}}, "Rows" -> {{Automatic}}}, 
                GridBoxSpacings -> {"Columns" -> {{1}}, "Rows" -> {{0}}}], 
               "Grid"], Alignment -> Left, AppearanceElements -> None, 
              ImageMargins -> {{5, 5}, {5, 5}}, ImageSizeAction -> 
              "ResizeToFit"], LineIndent -> 0, StripOnInput -> False], {
            FontFamily -> "Arial"}, Background -> Automatic, StripOnInput -> 
            False]& ), 
          InterpretationFunction :> (RowBox[{"PointLegend", "[", 
             RowBox[{
               RowBox[{"{", 
                 RowBox[{"Directive", "[", 
                   RowBox[{
                    RowBox[{"PointSize", "[", "0.012833333333333334`", "]"}], 
                    ",", 
                    RowBox[{"AbsoluteThickness", "[", "2", "]"}], ",", 
                    RowBox[{"FontFamily", "\[Rule]", "\"Times\""}], ",", 
                    RowBox[{"FontSize", "\[Rule]", "12"}], ",", 
                    
                    TemplateBox[<|"color" -> GrayLevel[0]|>, 
                    "GrayLevelColorSwatchTemplate"], ",", 
                    RowBox[{"Thickness", "[", "0.003`", "]"}]}], "]"}], "}"}],
                ",", 
               RowBox[{"{", #, "}"}], ",", 
               RowBox[{"LegendMarkers", "\[Rule]", 
                 RowBox[{"{", 
                   RowBox[{"{", 
                    RowBox[{"False", ",", "Automatic"}], "}"}], "}"}]}], ",", 
               
               RowBox[{"Joined", "\[Rule]", 
                 RowBox[{"{", "True", "}"}]}], ",", 
               RowBox[{"LabelStyle", "\[Rule]", 
                 RowBox[{"{", "}"}]}], ",", 
               RowBox[{"LegendLayout", "\[Rule]", "\"Column\""}]}], "]"}]& ), 
          Editable -> True], TraditionalForm]}, {
        FormBox[
         TemplateBox[{"\"Silkoff's data\""}, "PointLegend", 
          DisplayFunction -> (StyleBox[
            StyleBox[
             PaneBox[
              TagBox[
               GridBox[{{
                  TagBox[
                   GridBox[{{
                    GraphicsBox[{{}, {
                    Directive[
                    EdgeForm[
                    Directive[
                    Opacity[0.3], 
                    GrayLevel[0]]], 
                    AbsoluteThickness[2], FontFamily -> "Times", FontSize -> 
                    12, 
                    RGBColor[0, 0, 1], PointSize -> 0.02], {
                    InsetBox[
                    FormBox[
                    StyleBox[
                    "\[FilledSmallCircle]", FontSize -> 12.5, StripOnInput -> 
                    False], TraditionalForm], 
                    NCache[
                    Scaled[{
                    Rational[1, 2], 
                    Rational[1, 2]}], 
                    Scaled[{0.5, 0.5}]]]}}}, AspectRatio -> Full, 
                    ImageSize -> {20, 12.5}, PlotRangePadding -> None, 
                    ImagePadding -> Automatic, 
                    BaselinePosition -> (Scaled[0.18000000000000002`] -> 
                    Baseline)], #}}, 
                    GridBoxAlignment -> {
                    "Columns" -> {Center, Left}, "Rows" -> {{Baseline}}}, 
                    AutoDelete -> False, 
                    GridBoxDividers -> {
                    "Columns" -> {{False}}, "Rows" -> {{False}}}, 
                    GridBoxItemSize -> {
                    "Columns" -> {{All}}, "Rows" -> {{All}}}, 
                    GridBoxSpacings -> {
                    "Columns" -> {{0.5}}, "Rows" -> {{0.8}}}], "Grid"]}}, 
                GridBoxAlignment -> {
                 "Columns" -> {{Left}}, "Rows" -> {{Top}}}, AutoDelete -> 
                False, GridBoxItemSize -> {
                 "Columns" -> {{Automatic}}, "Rows" -> {{Automatic}}}, 
                GridBoxSpacings -> {"Columns" -> {{1}}, "Rows" -> {{0}}}], 
               "Grid"], Alignment -> Left, AppearanceElements -> None, 
              ImageMargins -> {{5, 5}, {5, 5}}, ImageSizeAction -> 
              "ResizeToFit"], LineIndent -> 0, StripOnInput -> False], {
            FontFamily -> "Arial"}, Background -> Automatic, StripOnInput -> 
            False]& ), 
          InterpretationFunction :> (RowBox[{"PointLegend", "[", 
             RowBox[{
               RowBox[{"{", 
                 RowBox[{"Directive", "[", 
                   RowBox[{
                    RowBox[{"AbsoluteThickness", "[", "2", "]"}], ",", 
                    RowBox[{"FontFamily", "\[Rule]", "\"Times\""}], ",", 
                    RowBox[{"FontSize", "\[Rule]", "12"}], ",", 
                    
                    TemplateBox[<|"color" -> RGBColor[0, 0, 1]|>, 
                    "RGBColorSwatchTemplate"], ",", 
                    RowBox[{"PointSize", "\[Rule]", "0.02`"}]}], "]"}], "}"}],
                ",", 
               RowBox[{"{", #, "}"}], ",", 
               RowBox[{"LegendMarkers", "\[Rule]", 
                 RowBox[{"{", 
                   RowBox[{"{", 
                    RowBox[{"\[FilledSmallCircle]", ",", "Automatic"}], "}"}],
                    "}"}]}], ",", 
               RowBox[{"Joined", "\[Rule]", 
                 RowBox[{"{", "False", "}"}]}], ",", 
               RowBox[{"LabelStyle", "\[Rule]", 
                 RowBox[{"{", "}"}]}], ",", 
               RowBox[{"LegendLayout", "\[Rule]", "\"Column\""}]}], "]"}]& ), 
          Editable -> True], TraditionalForm]}}, 
      GridBoxAlignment -> {"Columns" -> {{Left}}}, AutoDelete -> False, 
      GridBoxItemSize -> {
       "Columns" -> {{Automatic}}, "Rows" -> {{Automatic}}}, 
      GridBoxSpacings -> {"Columns" -> {{0}}}], "Grid"], TraditionalForm]},
  "Legended",
  DisplayFunction->(GridBox[{{
      TagBox[
       ItemBox[
        PaneBox[
         TagBox[#, "SkipImageSizeLevel"], Alignment -> {Center, Baseline}, 
         BaselinePosition -> Baseline], DefaultBaseStyle -> "Labeled"], 
       "SkipImageSizeLevel"], 
      ItemBox[#2, DefaultBaseStyle -> "LabeledLabel"]}}, 
    GridBoxAlignment -> {"Columns" -> {{Center}}, "Rows" -> {{Center}}}, 
    AutoDelete -> False, GridBoxItemSize -> Automatic, 
    BaselinePosition -> {1, 1}]& ),
  Editable->True,
  InterpretationFunction->(RowBox[{"Legended", "[", 
     RowBox[{#, ",", 
       RowBox[{"Placed", "[", 
         RowBox[{#2, ",", "After"}], "]"}]}], "]"}]& )]], "Output",
 CellChangeTimes->CompressedData["
1:eJxTTMoPSmVkYGDQBOItB5INjgi8dSyV27zETfCt4+RVal1OQm8dJ2RpzwDR
yvYLA3VE3jpuUcgprBd762h0bbfXXfG3jhwsfqe/AOkuYR1uU+W3jt6CVgog
emfedxMQbVCyuNocSAsUC8zYCaR3ZBRo7wLSNXPjg0B0fujqOBDtISZeD6Jv
n18aOVPnrSP3ZU2JjaZvHT/9SzQA0QfdC7xAtJcs6x8QnfJC4UWD2VvHKVGG
wo1A+umVFVogWmFTth2IVj1rXSdr/tbR6lrnJhAtu1v1CIhuS2z8ogmk2WK8
JQ4D6f7LYiogehrru2AQ3VJ3PhlEP92+sRhE39Ew6QLRNamqc0F0n+HqNSD6
QvWrvSBaZ4N16xeLt45349dOANEAfGiZ5g==
  "],
 CellLabel->"Out[59]=",ExpressionUUID->"6589935d-10d8-48f4-a3b9-9164b14122cd"]
}, Open  ]],

Cell[BoxData[
 RowBox[{"\[IndentingNewLine]", 
  RowBox[{"(*", 
   RowBox[{
   "The", " ", "function", " ", "profileFeNO", " ", "generates", " ", "a", 
    " ", "plot", " ", "of", " ", "the", " ", "concentration", " ", "field", 
    " ", "of", " ", "NO", " ", "in", " ", "the", " ", "lungs", " ", "during", 
    " ", "a", " ", "FeNO", " ", 
    RowBox[{"test", ".", " ", "It"}], " ", "must", " ", "be", " ", "used", 
    " ", "after", " ", "the", " ", "function", " ", 
    RowBox[{"FeNO", "."}]}], "*)"}], "\[IndentingNewLine]", 
  RowBox[{"profileFeNO", ":=", 
   RowBox[{"(", "\[IndentingNewLine]", 
    RowBox[{
     RowBox[{"For", "[", 
      RowBox[{
       RowBox[{"k", " ", "=", " ", "1"}], ",", 
       RowBox[{"k", "<=", 
        SuperscriptBox["2", "6"]}], ",", 
       RowBox[{"k", "++"}], ",", "\[IndentingNewLine]", 
       RowBox[{
        RowBox[{
         RowBox[{"path", "[", "k", "]"}], " ", "=", " ", 
         RowBox[{"{", 
          RowBox[{"{", 
           RowBox[{"7", ",", "k"}], "}"}], "}"}]}], ";", 
        "\[IndentingNewLine]", 
        RowBox[{"buffer", " ", "=", " ", "k"}], ";", "\[IndentingNewLine]", 
        RowBox[{"For", "[", 
         RowBox[{
          RowBox[{"i", "=", 
           RowBox[{"7", "-", "1"}]}], ",", 
          RowBox[{"i", ">=", "1"}], ",", 
          RowBox[{"i", "--"}], ",", "\[IndentingNewLine]", 
          RowBox[{
           RowBox[{"buffer", " ", "=", " ", 
            RowBox[{"If", "[", 
             RowBox[{
              RowBox[{"OddQ", "[", "buffer", "]"}], ",", 
              FractionBox[
               RowBox[{"buffer", "+", "1"}], "2"], ",", 
              FractionBox["buffer", "2"]}], "]"}]}], ";", 
           "\[IndentingNewLine]", 
           RowBox[{
            RowBox[{"path", "[", "k", "]"}], " ", "=", " ", 
            RowBox[{"Join", "[", 
             RowBox[{
              RowBox[{"path", "[", "k", "]"}], ",", 
              RowBox[{"{", 
               RowBox[{"{", 
                RowBox[{"i", ",", "buffer"}], "}"}], "}"}]}], "]"}]}], 
           ";"}]}], "\[IndentingNewLine]", "]"}], ";", "\[IndentingNewLine]", 
        
        RowBox[{
         RowBox[{"path", "[", "k", "]"}], " ", "=", " ", 
         RowBox[{"Reverse", "[", 
          RowBox[{"path", "[", "k", "]"}], "]"}]}], ";", 
        RowBox[{"(*", 
         RowBox[{
          RowBox[{"path", "[", "k", "]"}], " ", "is", " ", "the", " ", "list",
           " ", "of", " ", "airways", " ", 
          RowBox[{"(", 
           RowBox[{"i", ",", "j"}], ")"}], " ", "on", " ", "the", " ", "path",
           " ", "towards", " ", "the", " ", "first", " ", "airway", " ", "of",
           " ", "the", " ", "subtree", " ", "k", " ", 
          RowBox[{
           RowBox[{"(", 
            RowBox[{
             RowBox[{"i", ".", "e", ".", " ", "airway"}], " ", 
             RowBox[{"(", 
              RowBox[{"7", ",", "k"}], ")"}]}], ")"}], "."}]}], "*)"}], 
        "\[IndentingNewLine]", 
        RowBox[{
         RowBox[{"dist", "[", "k", "]"}], " ", "=", " ", 
         RowBox[{"Join", "[", 
          RowBox[{
           RowBox[{"{", 
            RowBox[{"9", 
             FractionBox[
              RowBox[{"L", "[", 
               RowBox[{"1", ",", "1"}], "]"}], "10"]}], "}"}], ",", 
           RowBox[{"Table", "[", 
            RowBox[{
             RowBox[{"Sum", "[", 
              RowBox[{
               RowBox[{"L", "[", 
                RowBox[{
                 RowBox[{
                  RowBox[{"path", "[", "k", "]"}], "[", 
                  RowBox[{"[", 
                   RowBox[{"j", ",", "1"}], "]"}], "]"}], ",", 
                 RowBox[{
                  RowBox[{"path", "[", "k", "]"}], "[", 
                  RowBox[{"[", 
                   RowBox[{"j", ",", "2"}], "]"}], "]"}]}], "]"}], ",", 
               RowBox[{"{", 
                RowBox[{"j", ",", "1", ",", "i"}], "}"}]}], "]"}], ",", 
             RowBox[{"{", 
              RowBox[{"i", ",", "1", ",", "6"}], "}"}]}], "]"}]}], "]"}]}], 
        ";", 
        RowBox[{"(*", 
         RowBox[{
          RowBox[{
           RowBox[{"dist", "[", "k", "]"}], " ", "is", " ", "a", " ", "list", 
           " ", "with"}], ",", " ", 
          RowBox[{"as", " ", "first", " ", "element", " ", 
           RowBox[{"9", "/", "10"}], " ", "of", " ", "the", " ", "length", 
           " ", "of", " ", "the", " ", 
           RowBox[{"trachea", ".", " ", "Then"}]}], ",", " ", 
          RowBox[{
          "it", " ", "is", " ", "the", " ", "distance", " ", "between", " ", 
           "the", " ", "top", " ", "of", " ", "the", " ", "trachea", " ", 
           "and", " ", "the", " ", "beginning", " ", "of", " ", "the", " ", 
           "successive", " ", "airways", " ", "in", " ", "the", " ", "path", 
           " ", "towards", " ", "airway", " ", 
           RowBox[{"(", 
            RowBox[{"7", ",", "k"}], ")"}]}], ",", " ", 
          RowBox[{
          "ending", " ", "with", " ", "the", " ", "distance", " ", "between", 
           " ", "the", " ", "top", " ", "of", " ", "the", " ", "trachea", " ",
            "and", " ", "airway", " ", 
           RowBox[{
            RowBox[{"(", 
             RowBox[{"7", ",", "k"}], ")"}], "."}]}]}], "*)"}], 
        "\[IndentingNewLine]", 
        RowBox[{
         RowBox[{"profno", "[", "k", "]"}], " ", "=", " ", 
         RowBox[{"{", "}"}]}], ";", "\[IndentingNewLine]", 
        RowBox[{"For", "[", 
         RowBox[{
          RowBox[{"i", "=", "1"}], ",", 
          RowBox[{"i", "<=", " ", "6"}], ",", 
          RowBox[{"i", "++"}], ",", "\[IndentingNewLine]", 
          RowBox[{
           RowBox[{
            RowBox[{"profno", "[", "k", "]"}], " ", "=", " ", 
            RowBox[{"Join", "[", 
             RowBox[{
              RowBox[{"profno", "[", "k", "]"}], ",", 
              RowBox[{"{", 
               RowBox[{"{", 
                RowBox[{
                 RowBox[{"100", 
                  RowBox[{
                   RowBox[{"dist", "[", "k", "]"}], "[", 
                   RowBox[{"[", "i", "]"}], "]"}]}], ",", 
                 RowBox[{"Cp", "[", 
                  RowBox[{"i", ",", 
                   RowBox[{
                    RowBox[{"path", "[", "k", "]"}], "[", 
                    RowBox[{"[", 
                    RowBox[{"i", ",", "2"}], "]"}], "]"}]}], "]"}]}], "}"}], 
               "}"}], ",", 
              RowBox[{"{", 
               RowBox[{"{", 
                RowBox[{
                 RowBox[{"100", 
                  RowBox[{
                   RowBox[{"dist", "[", "k", "]"}], "[", 
                   RowBox[{"[", 
                    RowBox[{"i", "+", "1"}], "]"}], "]"}]}], ",", 
                 RowBox[{"Cd", "[", 
                  RowBox[{"i", ",", 
                   RowBox[{
                    RowBox[{"path", "[", "k", "]"}], "[", 
                    RowBox[{"[", 
                    RowBox[{"i", ",", "2"}], "]"}], "]"}]}], "]"}]}], "}"}], 
               "}"}]}], "]"}]}], ";"}]}], "\[IndentingNewLine]", "]"}], ";", 
        "\[IndentingNewLine]", 
        RowBox[{
         RowBox[{"profno", "[", "k", "]"}], "=", 
         RowBox[{"Join", "[", 
          RowBox[{
           RowBox[{"profno", "[", "k", "]"}], ",", 
           RowBox[{"{", 
            RowBox[{"{", 
             RowBox[{
              RowBox[{"100", 
               RowBox[{
                RowBox[{"dist", "[", "k", "]"}], "[", 
                RowBox[{"[", "7", "]"}], "]"}]}], ",", 
              RowBox[{"Cp", "[", 
               RowBox[{"7", ",", "k"}], "]"}]}], "}"}], "}"}]}], "]"}]}], ";",
         "\[IndentingNewLine]", 
        RowBox[{
         RowBox[{"grnodeb", "[", "k", "]"}], " ", "=", 
         RowBox[{"ListLogLinearPlot", "[", 
          RowBox[{
           RowBox[{"profno", "[", "k", "]"}], ",", 
           RowBox[{"Joined", " ", "\[Rule]", " ", "True"}], ",", 
           RowBox[{"Frame", " ", "\[Rule]", " ", "True"}], " ", ",", " ", 
           RowBox[{"Axes", " ", "\[Rule]", " ", "False"}], ",", " ", 
           RowBox[{"FrameLabel", "\[Rule]", 
            RowBox[{"{", 
             RowBox[{
             "\"\<Distance from top of the trachea (cm)\>\"", ",", 
              "\"\<Concentration (ppb)\>\""}], "}"}]}], ",", 
           RowBox[{"BaseStyle", "->", 
            RowBox[{"{", 
             RowBox[{
              RowBox[{"FontFamily", "->", "\"\<Times\>\""}], ",", 
              RowBox[{"FontSize", "\[Rule]", "12"}]}], "}"}]}], ",", 
           RowBox[{"PlotStyle", "\[Rule]", 
            RowBox[{"{", 
             RowBox[{"{", 
              RowBox[{
               RowBox[{"RGBColor", "[", 
                RowBox[{
                 RowBox[{
                  FractionBox["188", "255"], "+", 
                  RowBox[{
                   FractionBox[
                    RowBox[{"k", "-", "1"}], 
                    RowBox[{
                    SuperscriptBox["2", "6"], "-", "1"}]], 
                   FractionBox[
                    RowBox[{"30", "-", "188"}], "255"]}]}], ",", 
                 RowBox[{
                  FractionBox["210", "255"], "+", 
                  RowBox[{
                   FractionBox[
                    RowBox[{"k", "-", "1"}], 
                    RowBox[{
                    SuperscriptBox["2", "6"], "-", "1"}]], 
                   FractionBox[
                    RowBox[{"63", "-", "210"}], "255"]}]}], ",", 
                 RowBox[{
                  FractionBox["232", "255"], "+", 
                  RowBox[{
                   FractionBox[
                    RowBox[{"k", "-", "1"}], 
                    RowBox[{
                    SuperscriptBox["2", "6"], "-", "1"}]], 
                   FractionBox[
                    RowBox[{"102", "-", "232"}], "255"]}]}]}], "]"}], ",", 
               RowBox[{"Thickness", "[", "0.002", "]"}]}], "}"}], "}"}]}]}], 
          "]"}]}], ";", "\[IndentingNewLine]", 
        RowBox[{"zval", " ", "=", 
         RowBox[{"Table", "[", 
          RowBox[{
           RowBox[{
            RowBox[{
             RowBox[{"dist", "[", "k", "]"}], "[", 
             RowBox[{"[", "7", "]"}], "]"}], "+", 
            RowBox[{"Sum", "[", 
             RowBox[{
              RowBox[{
               RowBox[{"Lsub", "[", "k", "]"}], "[", 
               RowBox[{"[", "j", "]"}], "]"}], ",", 
              RowBox[{"{", 
               RowBox[{"j", ",", "1", ",", "i"}], "}"}]}], "]"}]}], ",", 
           RowBox[{"{", 
            RowBox[{"i", ",", "0", ",", 
             RowBox[{"Length", "[", 
              RowBox[{"Lsub", "[", "k", "]"}], "]"}]}], "}"}]}], "]"}]}], ";",
         "\[IndentingNewLine]", 
        RowBox[{
         RowBox[{"grno", "[", "k", "]"}], "=", 
         RowBox[{"Show", "[", 
          RowBox[{
           RowBox[{"Table", "[", 
            RowBox[{
             RowBox[{"LogLinearPlot", "[", 
              RowBox[{
               RowBox[{
                RowBox[{
                 RowBox[{
                  RowBox[{"Csub", "[", 
                   RowBox[{"k", ",", "i"}], "]"}], "[", "z", "]"}], "/.", 
                 RowBox[{"solfeno", "[", "k", "]"}]}], "/.", 
                RowBox[{"z", " ", "\[Rule]", " ", 
                 FractionBox[
                  RowBox[{
                   RowBox[{
                    RowBox[{"zval", "[", 
                    RowBox[{"[", 
                    RowBox[{"i", "+", "1"}], "]"}], "]"}], "100"}], "-", 
                   "u"}], 
                  RowBox[{
                   RowBox[{
                    RowBox[{"zval", "[", 
                    RowBox[{"[", 
                    RowBox[{"i", "+", "1"}], "]"}], "]"}], "100"}], "-", 
                   RowBox[{
                    RowBox[{"zval", "[", 
                    RowBox[{"[", "i", "]"}], "]"}], "100"}]}]]}]}], ",", 
               RowBox[{"{", 
                RowBox[{"u", ",", 
                 RowBox[{"100", 
                  RowBox[{"zval", "[", 
                   RowBox[{"[", "i", "]"}], "]"}]}], ",", 
                 RowBox[{"100", 
                  RowBox[{"zval", "[", 
                   RowBox[{"[", 
                    RowBox[{"i", "+", "1"}], "]"}], "]"}]}]}], "}"}], ",", 
               RowBox[{"Frame", " ", "\[Rule]", " ", "True"}], " ", ",", " ", 
               
               RowBox[{"Axes", " ", "\[Rule]", " ", "False"}], ",", " ", 
               RowBox[{"FrameLabel", "\[Rule]", 
                RowBox[{"{", 
                 RowBox[{
                 "\"\<Distance from top of trachea (cm)\>\"", ",", 
                  "\"\<Concentration (ppb)\>\""}], "}"}]}], ",", 
               RowBox[{"BaseStyle", "->", 
                RowBox[{"{", 
                 RowBox[{
                  RowBox[{"FontFamily", "->", "\"\<Times\>\""}], ",", 
                  RowBox[{"FontSize", "\[Rule]", "12"}]}], "}"}]}], ",", 
               RowBox[{"PlotStyle", "\[Rule]", 
                RowBox[{"{", 
                 RowBox[{"{", 
                  RowBox[{
                   RowBox[{"RGBColor", "[", 
                    RowBox[{
                    RowBox[{
                    FractionBox["188", "255"], "+", 
                    RowBox[{
                    FractionBox[
                    RowBox[{"k", "-", "1"}], 
                    RowBox[{
                    SuperscriptBox["2", "6"], "-", "1"}]], 
                    FractionBox[
                    RowBox[{"30", "-", "188"}], "255"]}]}], ",", 
                    RowBox[{
                    FractionBox["210", "255"], "+", 
                    RowBox[{
                    FractionBox[
                    RowBox[{"k", "-", "1"}], 
                    RowBox[{
                    SuperscriptBox["2", "6"], "-", "1"}]], 
                    FractionBox[
                    RowBox[{"63", "-", "210"}], "255"]}]}], ",", 
                    RowBox[{
                    FractionBox["232", "255"], "+", 
                    RowBox[{
                    FractionBox[
                    RowBox[{"k", "-", "1"}], 
                    RowBox[{
                    SuperscriptBox["2", "6"], "-", "1"}]], 
                    FractionBox[
                    RowBox[{"102", "-", "232"}], "255"]}]}]}], "]"}], ",", 
                   RowBox[{"Thickness", "[", "0.002", "]"}]}], "}"}], 
                 "}"}]}]}], "]"}], ",", 
             RowBox[{"{", 
              RowBox[{"i", ",", "1", ",", 
               RowBox[{
                RowBox[{"lsub", "[", 
                 RowBox[{"[", "k", "]"}], "]"}], "+", "7"}]}], "}"}]}], "]"}],
            ",", 
           RowBox[{"PlotRange", "\[Rule]", " ", "All"}]}], "]"}]}], ";"}]}], 
      "\[IndentingNewLine]", "]"}], ";", "\n", " ", 
     RowBox[{"graph", "=", 
      RowBox[{"Show", "[", 
       RowBox[{
        RowBox[{"Table", "[", 
         RowBox[{
          RowBox[{"grnodeb", "[", "k", "]"}], ",", 
          RowBox[{"{", 
           RowBox[{"k", ",", "1", ",", 
            SuperscriptBox["2", "6"]}], "}"}]}], "]"}], ",", 
        RowBox[{"Table", "[", 
         RowBox[{
          RowBox[{"grno", "[", "k", "]"}], ",", 
          RowBox[{"{", 
           RowBox[{"k", ",", "1", ",", 
            SuperscriptBox["2", "6"]}], "}"}]}], "]"}], ",", 
        RowBox[{"PlotRange", " ", "\[Rule]", " ", "All"}], ",", 
        RowBox[{"AspectRatio", "\[Rule]", " ", "0.4"}]}], "]"}]}]}], 
    "\[IndentingNewLine]", ")"}]}]}]], "Input",
 CellChangeTimes->{{3.901624905077918*^9, 3.901624915661626*^9}, {
   3.9016250193440313`*^9, 3.9016250201461697`*^9}, {3.901625102201569*^9, 
   3.901625169163723*^9}, {3.901625221162466*^9, 3.9016252557730427`*^9}, {
   3.901625342650467*^9, 3.9016253732129507`*^9}, {3.9016254719645967`*^9, 
   3.901625472303639*^9}, {3.901625676013565*^9, 3.9016256763411417`*^9}, {
   3.901625732340604*^9, 3.901625748755426*^9}, {3.9016258963905888`*^9, 
   3.9016259028978453`*^9}, {3.901626035941131*^9, 3.901626050596588*^9}, {
   3.901626281135144*^9, 3.901626283503631*^9}, {3.901626345136881*^9, 
   3.901626357746809*^9}, {3.9016264753500633`*^9, 3.901626503574408*^9}, {
   3.901626721129777*^9, 3.901626731772931*^9}, {3.901626990416483*^9, 
   3.90162699791208*^9}, {3.90162726103867*^9, 3.9016272859142513`*^9}, {
   3.9016273196515102`*^9, 3.901627367416727*^9}, {3.901627401705139*^9, 
   3.9016274020797787`*^9}, {3.901627806351609*^9, 3.9016278202739477`*^9}, {
   3.901628303607538*^9, 3.901628350730812*^9}, {3.901628564509244*^9, 
   3.9016286277840223`*^9}, {3.901629365319975*^9, 3.901629404367291*^9}, {
   3.901888540826043*^9, 3.9018885522747726`*^9}, {3.901888583681032*^9, 
   3.901888598826295*^9}, {3.901888766372864*^9, 3.9018888146668053`*^9}, {
   3.902892151702433*^9, 3.902892212936205*^9}, 3.9028925620352716`*^9, 
   3.902893049918309*^9, {3.9028931974201097`*^9, 3.9028932053310432`*^9}},
 CellLabel->"In[26]:=",ExpressionUUID->"be9aec9f-bdf1-4c71-8b40-2a3d580f12f4"],

Cell[CellGroupData[{

Cell[BoxData[{
 RowBox[{"geom", "[", 
  RowBox[{"70", ",", "0.05"}], "]"}], "\[IndentingNewLine]", 
 RowBox[{"FeNO", "[", "3", "]"}], "\[IndentingNewLine]", 
 RowBox[{
  RowBox[{"(*", "profileFeNO", "*)"}]}]}], "Input",
 CellChangeTimes->{{3.901888803218297*^9, 3.901888804407423*^9}, {
   3.901888835644902*^9, 3.901888843646483*^9}, {3.901889020375318*^9, 
   3.901889022381565*^9}, 3.901889076246139*^9, {3.902817942738687*^9, 
   3.9028179451100616`*^9}, {3.902893209736268*^9, 3.902893230246193*^9}, {
   3.904825834229252*^9, 3.904825834516994*^9}, {3.904876619816427*^9, 
   3.9048766255664463`*^9}, {3.90487699943064*^9, 3.904876999490513*^9}, {
   3.9048789875810757`*^9, 3.904878987947352*^9}, 3.9067085851823587`*^9, 
   3.90670862477525*^9, {3.911044310356606*^9, 3.911044313099595*^9}, {
   3.9110443690199633`*^9, 3.911044372729417*^9}, {3.911046185603747*^9, 
   3.911046185675847*^9}, {3.915696865443277*^9, 3.9156968685305367`*^9}, {
   3.920465972716234*^9, 3.920465990885906*^9}, {3.921235904983283*^9, 
   3.921235910486659*^9}, {3.921235943839038*^9, 3.921235943986924*^9}, {
   3.921236065529704*^9, 3.9212360678706837`*^9}, 3.922175159923993*^9, {
   3.922175257724761*^9, 3.92217525950397*^9}, {3.922175357240006*^9, 
   3.922175362004821*^9}, {3.922257592359082*^9, 3.922257593939829*^9}, {
   3.9222576943723373`*^9, 3.9222576991950207`*^9}},
 CellLabel->"In[33]:=",ExpressionUUID->"cbb3e9e9-4510-4700-8740-18db994ca1a2"],

Cell[BoxData["17.5`"], "Output",
 CellChangeTimes->{
  3.9018888656384583`*^9, 3.90188903430083*^9, 3.901889080444421*^9, 
   3.902660359333686*^9, 3.9026629167979507`*^9, 3.902662999229966*^9, 
   3.902746197415049*^9, {3.902817930922276*^9, 3.9028179547273493`*^9}, 
   3.9028907436803617`*^9, 3.902892234569819*^9, 3.9028925885671577`*^9, 
   3.9028932361021433`*^9, 3.902893391102804*^9, 3.902894053749008*^9, 
   3.904109565693039*^9, 3.904825838836894*^9, 3.904876634576778*^9, 
   3.904877009582638*^9, 3.9048789978656178`*^9, {3.911044329307666*^9, 
   3.911044402483589*^9}, 3.9110461953755493`*^9, {3.911046313001854*^9, 
   3.911046321441111*^9}, 3.915696876042677*^9, {3.920465978971326*^9, 
   3.9204660043929653`*^9}, 3.920890260573872*^9, 3.921235920583601*^9, 
   3.921235954098444*^9, 3.921236077616495*^9, 3.92217520245431*^9, 
   3.922175271275887*^9, 3.922175377725791*^9, 3.922257605473193*^9, 
   3.922257665588868*^9, 3.9222577101986637`*^9},
 CellLabel->"Out[34]=",ExpressionUUID->"8a6d56f4-b8c1-4080-ba08-f2b69e3b60d7"]
}, Open  ]],

Cell[BoxData[
 RowBox[{"\[IndentingNewLine]", 
  RowBox[{"(*", 
   RowBox[{
    RowBox[{
    "The", " ", "function", " ", "DLNO", " ", "calculates", " ", "the", " ", 
     "fraction", " ", "of", " ", "the", " ", "inhaled", " ", "NO", " ", 
     "which", " ", "is", " ", "consummed", " ", "in", " ", "the", " ", 
     "alveoli", " ", "during", " ", "a", " ", "DLNO", " ", "test"}], ",", " ", 
    RowBox[{
    "as", " ", "a", " ", "function", " ", "of", " ", "the", " ", "inspired", 
     " ", "volume", " ", "x", " ", 
     RowBox[{"(", "l", ")"}]}], ",", " ", 
    RowBox[{"the", " ", "inspiration", " ", "duration", " ", "y", " ", 
     RowBox[{"(", "s", ")"}], " ", "and", " ", "the", " ", "breathold", " ", 
     "duration", " ", "z", " ", 
     RowBox[{"(", "s", ")"}]}], ",", " ", 
    RowBox[{"on", " ", "a", " ", "previously", " ", "defined", " ", 
     RowBox[{"geometry", "."}]}]}], "*)"}], "\[IndentingNewLine]", 
  RowBox[{
   RowBox[{"DLNO", "[", 
    RowBox[{"x_", ",", "y_", ",", "z_"}], "]"}], ":=", 
   RowBox[{"(", "\[IndentingNewLine]", 
    RowBox[{
     RowBox[{"Vinsp", " ", "=", " ", 
      RowBox[{"x", " ", 
       SuperscriptBox["10", 
        RowBox[{"-", "3"}]]}]}], ";", 
     RowBox[{"(*", 
      RowBox[{
       SuperscriptBox["m", "3"], ",", " ", 
       RowBox[{"so", " ", "x", " ", "is", " ", "in", " ", "l"}]}], "*)"}], 
     "\[IndentingNewLine]", 
     RowBox[{"tinsp", " ", "=", " ", "y"}], ";", 
     RowBox[{"(*", "s", "*)"}], "\[IndentingNewLine]", 
     RowBox[{"Qinsp", " ", "=", " ", 
      FractionBox["Vinsp", "tinsp"]}], ";", "\[IndentingNewLine]", 
     RowBox[{"flow", "[", 
      RowBox[{"Qinsp", " ", 
       SuperscriptBox["10", "3"], "60"}], "]"}], ";", "\[IndentingNewLine]", 
     RowBox[{"tbh", "=", "z"}], ";", 
     RowBox[{"(*", "s", "*)"}], "\[IndentingNewLine]", 
     RowBox[{"For", "[", 
      RowBox[{
       RowBox[{"k", "=", "1"}], ",", 
       RowBox[{"k", "<=", 
        SuperscriptBox["2", "6"]}], ",", 
       RowBox[{"k", "++"}], ",", 
       RowBox[{
        RowBox[{"Vsub", "[", "k", "]"}], "=", 
        RowBox[{"Sum", "[", 
         RowBox[{
          RowBox[{
           SuperscriptBox["2", 
            RowBox[{"i", "-", "1"}]], 
           FractionBox[
            RowBox[{"\[Pi]", " ", 
             SuperscriptBox[
              RowBox[{
               RowBox[{"Dsubbar", "[", "k", "]"}], "[", 
               RowBox[{"[", "i", "]"}], "]"}], "2"]}], "4"], 
           RowBox[{
            RowBox[{"Lsub", "[", "k", "]"}], "[", 
            RowBox[{"[", "i", "]"}], "]"}]}], ",", 
          RowBox[{"{", 
           RowBox[{"i", ",", "1", ",", 
            RowBox[{
             RowBox[{"lsub", "[", 
              RowBox[{"[", "k", "]"}], "]"}], "+", "7"}]}], "}"}]}], 
         "]"}]}]}], "]"}], ";", "\[IndentingNewLine]", 
     RowBox[{"\[Epsilon]", " ", "=", " ", 
      RowBox[{"Table", "[", 
       RowBox[{
        FractionBox[
         RowBox[{
          RowBox[{"Vsub", "[", "k", "]"}], "+", 
          RowBox[{
           RowBox[{"Q", "[", 
            RowBox[{"7", ",", "k"}], "]"}], "tinsp"}]}], 
         RowBox[{"Vsub", "[", "k", "]"}]], ",", 
        RowBox[{"{", 
         RowBox[{"k", ",", "1", ",", 
          SuperscriptBox["2", "6"]}], "}"}]}], "]"}]}], ";", 
     "\[IndentingNewLine]", 
     RowBox[{"dalvstar", " ", "=", " ", 
      RowBox[{
       SuperscriptBox["\[Epsilon]", 
        RowBox[{"1", "/", "3"}]], "dalv"}]}], ";", "\[IndentingNewLine]", 
     "\[IndentingNewLine]", 
     RowBox[{"For", "[", 
      RowBox[{
       RowBox[{"k", " ", "=", " ", "1"}], ",", 
       RowBox[{"k", "<=", 
        SuperscriptBox["2", "6"]}], ",", 
       RowBox[{"k", "++"}], ",", "\[IndentingNewLine]", 
       RowBox[{
        RowBox[{
         RowBox[{"Dsubstar", "[", "k", "]"}], "=", 
         RowBox[{
          SqrtBox[
           RowBox[{"\[Epsilon]", "[", 
            RowBox[{"[", "k", "]"}], "]"}]], 
          RowBox[{"Dsub", "[", "k", "]"}]}]}], ";", "\[IndentingNewLine]", 
        RowBox[{
         RowBox[{"Dsubbarstar", "[", "k", "]"}], "=", 
         RowBox[{
          SqrtBox[
           RowBox[{"\[Epsilon]", "[", 
            RowBox[{"[", "k", "]"}], "]"}]], 
          RowBox[{"Dsubbar", "[", "k", "]"}]}]}], ";", "\[IndentingNewLine]", 
        
        RowBox[{
         RowBox[{"Vsubstar", "[", "k", "]"}], "=", 
         RowBox[{"Sum", "[", 
          RowBox[{
           RowBox[{
            SuperscriptBox["2", 
             RowBox[{"i", "-", "1"}]], "\[Pi]", " ", 
            FractionBox[
             SuperscriptBox[
              RowBox[{
               RowBox[{"Dsubbarstar", "[", "k", "]"}], "[", 
               RowBox[{"[", "i", "]"}], "]"}], "2"], "4"], 
            RowBox[{
             RowBox[{"Lsub", "[", "k", "]"}], "[", 
             RowBox[{"[", "i", "]"}], "]"}]}], ",", 
           RowBox[{"{", 
            RowBox[{"i", ",", "1", ",", 
             RowBox[{
              RowBox[{"lsub", "[", 
               RowBox[{"[", "k", "]"}], "]"}], "+", "7"}]}], "}"}]}], "]"}]}],
         ";", "\[IndentingNewLine]", 
        RowBox[{
         RowBox[{"Vsubstar", "[", "k", "]"}], " ", "=", " ", 
         RowBox[{
          RowBox[{"\[Epsilon]", "[", 
           RowBox[{"[", "k", "]"}], "]"}], 
          RowBox[{"Vsub", "[", "k", "]"}]}]}], ";", "\[IndentingNewLine]", 
        RowBox[{
         RowBox[{"f", "[", "k", "]"}], "=", 
         RowBox[{"Table", "[", 
          RowBox[{
           FractionBox[
            RowBox[{"Sum", "[", 
             RowBox[{
              RowBox[{
               SuperscriptBox["2", 
                RowBox[{"j", "-", "1"}]], "\[Pi]", " ", 
               FractionBox[
                SuperscriptBox[
                 RowBox[{
                  RowBox[{"Dsubbarstar", "[", "k", "]"}], "[", 
                  RowBox[{"[", "j", "]"}], "]"}], "2"], "4"], 
               RowBox[{
                RowBox[{"Lsub", "[", "k", "]"}], "[", 
                RowBox[{"[", "j", "]"}], "]"}]}], ",", 
              RowBox[{"{", 
               RowBox[{"j", ",", "1", ",", "i"}], "}"}]}], "]"}], 
            RowBox[{"Vsubstar", "[", "k", "]"}]], ",", 
           RowBox[{"{", 
            RowBox[{"i", ",", "1", ",", 
             RowBox[{
              RowBox[{"lsub", "[", 
               RowBox[{"[", "k", "]"}], "]"}], "+", "7"}]}], "}"}]}], "]"}]}],
         ";", "\[IndentingNewLine]", 
        RowBox[{
         RowBox[{"f", "[", "k", "]"}], "=", 
         RowBox[{"Table", "[", 
          RowBox[{
           FractionBox[
            RowBox[{"Sum", "[", 
             RowBox[{
              RowBox[{
               SuperscriptBox["2", 
                RowBox[{"j", "-", "1"}]], "\[Pi]", " ", 
               FractionBox[
                SuperscriptBox[
                 RowBox[{
                  RowBox[{"Dsubbar", "[", "k", "]"}], "[", 
                  RowBox[{"[", "j", "]"}], "]"}], "2"], "4"], 
               RowBox[{
                RowBox[{"Lsub", "[", "k", "]"}], "[", 
                RowBox[{"[", "j", "]"}], "]"}]}], ",", 
              RowBox[{"{", 
               RowBox[{"j", ",", "1", ",", "i"}], "}"}]}], "]"}], 
            RowBox[{"Vsub", "[", "k", "]"}]], ",", 
           RowBox[{"{", 
            RowBox[{"i", ",", "1", ",", 
             RowBox[{
              RowBox[{"lsub", "[", 
               RowBox[{"[", "k", "]"}], "]"}], "+", "7"}]}], "}"}]}], "]"}]}],
         ";", "\[IndentingNewLine]", 
        RowBox[{
         RowBox[{"\[Lambda]", "[", "k", "]"}], "=", 
         RowBox[{
          RowBox[{
           RowBox[{"Position", "[", 
            RowBox[{
             RowBox[{"Table", "[", 
              RowBox[{
               RowBox[{"If", "[", 
                RowBox[{
                 RowBox[{
                  RowBox[{
                   RowBox[{
                    RowBox[{"f", "[", "k", "]"}], "[", 
                    RowBox[{"[", "i", "]"}], "]"}], "-", 
                   FractionBox[
                    RowBox[{
                    RowBox[{"Q", "[", 
                    RowBox[{"7", ",", "k"}], "]"}], "tinsp"}], 
                    RowBox[{"Vsubstar", "[", "k", "]"}]]}], "<", "0"}], ",", 
                 "0", ",", "1"}], "]"}], ",", 
               RowBox[{"{", 
                RowBox[{"i", ",", "1", ",", 
                 RowBox[{
                  RowBox[{"lsub", "[", 
                   RowBox[{"[", "k", "]"}], "]"}], "+", "7"}]}], "}"}]}], 
              "]"}], ",", "1"}], "]"}], "[", 
           RowBox[{"[", 
            RowBox[{"1", ",", "1"}], "]"}], "]"}], "-", "1"}]}], ";", 
        "\[IndentingNewLine]", 
        RowBox[{
         RowBox[{"\[Phi]", "[", "k", "]"}], "=", 
         FractionBox[
          RowBox[{
           FractionBox[
            RowBox[{
             RowBox[{"Q", "[", 
              RowBox[{"7", ",", "k"}], "]"}], "tinsp"}], 
            RowBox[{"Vsubstar", "[", "k", "]"}]], "-", 
           RowBox[{
            RowBox[{"f", "[", "k", "]"}], "[", 
            RowBox[{"[", 
             RowBox[{"\[Lambda]", "[", "k", "]"}], "]"}], "]"}]}], 
          RowBox[{
           RowBox[{
            RowBox[{"f", "[", "k", "]"}], "[", 
            RowBox[{"[", 
             RowBox[{
              RowBox[{"\[Lambda]", "[", "k", "]"}], "+", "1"}], "]"}], "]"}], 
           "-", 
           RowBox[{
            RowBox[{"f", "[", "k", "]"}], "[", 
            RowBox[{"[", 
             RowBox[{"\[Lambda]", "[", "k", "]"}], "]"}], "]"}]}]]}], ";", 
        "\[IndentingNewLine]", "\[IndentingNewLine]", 
        RowBox[{"inc", " ", "=", " ", 
         RowBox[{"{", "}"}]}], ";", "\[IndentingNewLine]", 
        RowBox[{"For", "[", 
         RowBox[{
          RowBox[{"i", "=", "1"}], ",", 
          RowBox[{"i", "<=", 
           RowBox[{
            RowBox[{"lsub", "[", 
             RowBox[{"[", "k", "]"}], "]"}], "+", "7"}]}], ",", 
          RowBox[{"i", "++"}], ",", 
          RowBox[{"inc", " ", "=", " ", 
           RowBox[{"Join", "[", 
            RowBox[{"inc", ",", 
             RowBox[{"Table", "[", 
              RowBox[{
               RowBox[{
                RowBox[{
                 RowBox[{"CDLNO", "[", "k", "]"}], "[", 
                 RowBox[{"i", ",", "j"}], "]"}], "[", "t", "]"}], ",", 
               RowBox[{"{", 
                RowBox[{"j", ",", "1", ",", 
                 RowBox[{"n", "-", "1"}]}], "}"}]}], "]"}]}], "]"}]}]}], 
         "]"}], ";", "\[IndentingNewLine]", "\[IndentingNewLine]", 
        RowBox[{"ci", " ", "=", " ", 
         RowBox[{"{", "}"}]}], ";", "\[IndentingNewLine]", 
        RowBox[{"For", "[", 
         RowBox[{
          RowBox[{"i", "=", "1"}], ",", 
          RowBox[{"i", "<=", 
           RowBox[{"\[Lambda]", "[", "k", "]"}]}], ",", 
          RowBox[{"i", "++"}], ",", 
          RowBox[{"ci", " ", "=", " ", 
           RowBox[{"Join", "[", 
            RowBox[{"ci", ",", 
             RowBox[{"Table", "[", 
              RowBox[{
               RowBox[{
                RowBox[{
                 RowBox[{
                  RowBox[{"CDLNO", "[", "k", "]"}], "[", 
                  RowBox[{"i", ",", "j"}], "]"}], "[", "0", "]"}], "==", " ", 
                "1"}], ",", 
               RowBox[{"{", 
                RowBox[{"j", ",", "1", ",", 
                 RowBox[{"n", "-", "1"}]}], "}"}]}], "]"}]}], "]"}]}]}], 
         "]"}], ";", "\[IndentingNewLine]", 
        RowBox[{"ci", " ", "=", " ", 
         RowBox[{"Join", "[", 
          RowBox[{"ci", ",", 
           RowBox[{"Table", "[", 
            RowBox[{
             RowBox[{
              RowBox[{
               RowBox[{
                RowBox[{"CDLNO", "[", "k", "]"}], "[", 
                RowBox[{
                 RowBox[{
                  RowBox[{"\[Lambda]", "[", "k", "]"}], "+", "1"}], ",", 
                 "j"}], "]"}], "[", "0", "]"}], "==", " ", 
              RowBox[{"If", "[", 
               RowBox[{
                RowBox[{
                 FractionBox["j", "n"], "<", 
                 RowBox[{"\[Phi]", "[", "k", "]"}]}], ",", "1", ",", "0"}], 
               "]"}]}], ",", 
             RowBox[{"{", 
              RowBox[{"j", ",", "1", ",", 
               RowBox[{"n", "-", "1"}]}], "}"}]}], "]"}]}], "]"}]}], ";", 
        "\[IndentingNewLine]", 
        RowBox[{"For", "[", 
         RowBox[{
          RowBox[{"i", "=", 
           RowBox[{
            RowBox[{"\[Lambda]", "[", "k", "]"}], "+", "2"}]}], ",", 
          RowBox[{"i", "<=", 
           RowBox[{
            RowBox[{"lsub", "[", 
             RowBox[{"[", "k", "]"}], "]"}], "+", "7"}]}], ",", 
          RowBox[{"i", "++"}], ",", 
          RowBox[{"ci", " ", "=", " ", 
           RowBox[{"Join", "[", 
            RowBox[{"ci", ",", 
             RowBox[{"Table", "[", 
              RowBox[{
               RowBox[{
                RowBox[{
                 RowBox[{
                  RowBox[{"CDLNO", "[", "k", "]"}], "[", 
                  RowBox[{"i", ",", "j"}], "]"}], "[", "0", "]"}], "==", " ", 
                "0"}], ",", 
               RowBox[{"{", 
                RowBox[{"j", ",", "1", ",", 
                 RowBox[{"n", "-", "1"}]}], "}"}]}], "]"}]}], "]"}]}]}], 
         "]"}], ";", "\n", "\[IndentingNewLine]", 
        RowBox[{"eqbc", " ", "=", " ", 
         RowBox[{"Join", "[", 
          RowBox[{
           RowBox[{"{", 
            RowBox[{
             RowBox[{
              RowBox[{
               RowBox[{
                RowBox[{"CDLNO", "[", "k", "]"}], "[", 
                RowBox[{"1", ",", "0"}], "]"}], "[", "t", "]"}], "==", 
              RowBox[{
               RowBox[{
                RowBox[{"CDLNO", "[", "k", "]"}], "[", 
                RowBox[{"1", ",", "1"}], "]"}], "[", "t", "]"}]}], ",", 
             RowBox[{
              RowBox[{
               RowBox[{
                RowBox[{"CDLNO", "[", "k", "]"}], "[", 
                RowBox[{
                 RowBox[{
                  RowBox[{"lsub", "[", 
                   RowBox[{"[", "k", "]"}], "]"}], "+", "7"}], ",", "n"}], 
                "]"}], "[", "t", "]"}], "==", 
              RowBox[{
               RowBox[{
                RowBox[{"CDLNO", "[", "k", "]"}], "[", 
                RowBox[{
                 RowBox[{
                  RowBox[{"lsub", "[", 
                   RowBox[{"[", "k", "]"}], "]"}], "+", "7"}], ",", 
                 RowBox[{"n", "-", "1"}]}], "]"}], "[", "t", "]"}]}]}], "}"}],
            ",", 
           RowBox[{"Table", "[", 
            RowBox[{
             RowBox[{
              RowBox[{
               RowBox[{
                RowBox[{"CDLNO", "[", "k", "]"}], "[", 
                RowBox[{"i", ",", "n"}], "]"}], "[", "t", "]"}], "==", 
              RowBox[{
               RowBox[{
                RowBox[{"CDLNO", "[", "k", "]"}], "[", 
                RowBox[{
                 RowBox[{"i", "+", "1"}], ",", "0"}], "]"}], "[", "t", 
               "]"}]}], ",", 
             RowBox[{"{", 
              RowBox[{"i", ",", "1", ",", 
               RowBox[{
                RowBox[{"lsub", "[", 
                 RowBox[{"[", "k", "]"}], "]"}], "+", "6"}]}], "}"}]}], "]"}],
            ",", 
           RowBox[{"Table", "[", 
            RowBox[{
             RowBox[{
              RowBox[{
               RowBox[{
                RowBox[{
                 RowBox[{"CDLNO", "[", "k", "]"}], "[", 
                 RowBox[{"i", ",", "n"}], "]"}], "[", "t", "]"}], "-", 
               RowBox[{
                RowBox[{
                 RowBox[{"CDLNO", "[", "k", "]"}], "[", 
                 RowBox[{"i", ",", 
                  RowBox[{"n", "-", "1"}]}], "]"}], "[", "t", "]"}]}], "==", 
              RowBox[{"2", 
               SuperscriptBox[
                RowBox[{"(", 
                 FractionBox[
                  RowBox[{
                   RowBox[{"Dsub", "[", "k", "]"}], "[", 
                   RowBox[{"[", 
                    RowBox[{"i", "+", "1"}], "]"}], "]"}], 
                  RowBox[{
                   RowBox[{"Dsub", "[", "k", "]"}], "[", 
                   RowBox[{"[", "i", "]"}], "]"}]], ")"}], "2"], 
               FractionBox[
                RowBox[{
                 RowBox[{"Lsub", "[", "k", "]"}], "[", 
                 RowBox[{"[", "i", "]"}], "]"}], 
                RowBox[{
                 RowBox[{"Lsub", "[", "k", "]"}], "[", 
                 RowBox[{"[", 
                  RowBox[{"i", "+", "1"}], "]"}], "]"}]], 
               RowBox[{"(", 
                RowBox[{
                 RowBox[{
                  RowBox[{
                   RowBox[{"CDLNO", "[", "k", "]"}], "[", 
                   RowBox[{
                    RowBox[{"i", "+", "1"}], ",", "1"}], "]"}], "[", "t", 
                  "]"}], "-", 
                 RowBox[{
                  RowBox[{
                   RowBox[{"CDLNO", "[", "k", "]"}], "[", 
                   RowBox[{
                    RowBox[{"i", "+", "1"}], ",", "0"}], "]"}], "[", "t", 
                  "]"}]}], ")"}]}]}], ",", 
             RowBox[{"{", 
              RowBox[{"i", ",", "1", ",", 
               RowBox[{
                RowBox[{"lsub", "[", 
                 RowBox[{"[", "k", "]"}], "]"}], "+", "6"}]}], "}"}]}], 
            "]"}]}], "]"}]}], ";", "\[IndentingNewLine]", 
        RowBox[{"incbc", " ", "=", " ", 
         RowBox[{"Join", "[", 
          RowBox[{
           RowBox[{"Table", "[", 
            RowBox[{
             RowBox[{
              RowBox[{
               RowBox[{"CDLNO", "[", "k", "]"}], "[", 
               RowBox[{"i", ",", "0"}], "]"}], "[", "t", "]"}], ",", 
             RowBox[{"{", 
              RowBox[{"i", ",", "1", ",", 
               RowBox[{
                RowBox[{"lsub", "[", 
                 RowBox[{"[", "k", "]"}], "]"}], "+", "7"}]}], "}"}]}], "]"}],
            ",", 
           RowBox[{"Table", "[", 
            RowBox[{
             RowBox[{
              RowBox[{
               RowBox[{"CDLNO", "[", "k", "]"}], "[", 
               RowBox[{"i", ",", "n"}], "]"}], "[", "t", "]"}], ",", 
             RowBox[{"{", 
              RowBox[{"i", ",", "1", ",", 
               RowBox[{
                RowBox[{"lsub", "[", 
                 RowBox[{"[", "k", "]"}], "]"}], "+", "7"}]}], "}"}]}], 
            "]"}]}], "]"}]}], ";", "\[IndentingNewLine]", 
        RowBox[{"rlistbc", " ", "=", 
         RowBox[{
          RowBox[{"Solve", "[", 
           RowBox[{"eqbc", ",", "incbc"}], "]"}], "[", 
          RowBox[{"[", "1", "]"}], "]"}]}], ";", "\n", "\[IndentingNewLine]", 
        
        RowBox[{"eq", " ", "=", " ", 
         RowBox[{"{", "}"}]}], ";", "\[IndentingNewLine]", 
        RowBox[{"For", "[", 
         RowBox[{
          RowBox[{"i", "=", "1"}], ",", 
          RowBox[{"i", "<=", 
           RowBox[{
            RowBox[{"lsub", "[", 
             RowBox[{"[", "k", "]"}], "]"}], "+", "7"}]}], ",", 
          RowBox[{"i", "++"}], ",", "\[IndentingNewLine]", 
          RowBox[{"eq", " ", "=", " ", 
           RowBox[{"Join", "[", 
            RowBox[{"eq", ",", 
             RowBox[{"Table", "[", 
              RowBox[{
               RowBox[{
                RowBox[{
                 RowBox[{
                  RowBox[{
                   RowBox[{"CDLNO", "[", "k", "]"}], "[", 
                   RowBox[{"i", ",", "j"}], "]"}], "'"}], "[", "t", "]"}], "==", 
                RowBox[{
                 RowBox[{
                  SuperscriptBox[
                   RowBox[{"(", 
                    FractionBox[
                    RowBox[{
                    RowBox[{"Dsub", "[", "k", "]"}], "[", 
                    RowBox[{"[", "i", "]"}], "]"}], 
                    RowBox[{
                    RowBox[{"Dsubbar", "[", "k", "]"}], "[", 
                    RowBox[{"[", "i", "]"}], "]"}]], ")"}], "2"], 
                  FractionBox[
                   RowBox[{"DNO", " ", "tbh"}], 
                   SuperscriptBox[
                    RowBox[{
                    RowBox[{"Lsub", "[", "k", "]"}], "[", 
                    RowBox[{"[", "i", "]"}], "]"}], "2"]], 
                  FractionBox[
                   RowBox[{
                    RowBox[{
                    RowBox[{
                    RowBox[{"CDLNO", "[", "k", "]"}], "[", 
                    RowBox[{"i", ",", 
                    RowBox[{"j", "+", "1"}]}], "]"}], "[", "t", "]"}], "+", 
                    RowBox[{
                    RowBox[{
                    RowBox[{"CDLNO", "[", "k", "]"}], "[", 
                    RowBox[{"i", ",", 
                    RowBox[{"j", "-", "1"}]}], "]"}], "[", "t", "]"}], "-", 
                    RowBox[{"2", 
                    RowBox[{
                    RowBox[{
                    RowBox[{"CDLNO", "[", "k", "]"}], "[", 
                    RowBox[{"i", ",", "j"}], "]"}], "[", "t", "]"}]}]}], 
                   SuperscriptBox[
                    RowBox[{"(", 
                    RowBox[{"1", "/", "n"}], ")"}], "2"]]}], "-", 
                 RowBox[{
                  RowBox[{
                   RowBox[{"\[Gamma]sub", "[", "k", "]"}], "[", 
                   RowBox[{"[", "i", "]"}], "]"}], 
                  FractionBox[
                   RowBox[{"2", " ", "tbh"}], 
                   RowBox[{
                    RowBox[{"Lsub", "[", "k", "]"}], "[", 
                    RowBox[{"[", "i", "]"}], "]"}]], 
                  FractionBox[
                   RowBox[{"If", "[", 
                    RowBox[{
                    RowBox[{"i", "<=", 
                    RowBox[{"lsub", "[", 
                    RowBox[{"[", "k", "]"}], "]"}]}], ",", "0", ",", 
                    RowBox[{"nalv", "[", 
                    RowBox[{"[", 
                    RowBox[{"i", "-", 
                    RowBox[{"lsub", "[", 
                    RowBox[{"[", "k", "]"}], "]"}]}], "]"}], "]"}]}], "]"}], 
                   SuperscriptBox[
                    RowBox[{"\[Epsilon]", "[", 
                    RowBox[{"[", "k", "]"}], "]"}], 
                    RowBox[{"1", "/", "3"}]]], 
                  SuperscriptBox[
                   RowBox[{"(", 
                    FractionBox["dalv", 
                    RowBox[{
                    RowBox[{"Dsubbar", "[", "k", "]"}], "[", 
                    RowBox[{"[", "i", "]"}], "]"}]], ")"}], "2"], " ", "kNO", 
                  " ", 
                  RowBox[{
                   RowBox[{
                    RowBox[{"CDLNO", "[", "k", "]"}], "[", 
                    RowBox[{"i", ",", "j"}], "]"}], "[", "t", "]"}]}]}]}], 
               ",", 
               RowBox[{"{", 
                RowBox[{"j", ",", "1", ",", 
                 RowBox[{"n", "-", "1"}]}], "}"}]}], "]"}]}], "]"}]}]}], 
         "\[IndentingNewLine]", "]"}], ";", "\[IndentingNewLine]", 
        RowBox[{"eq", "=", 
         RowBox[{"eq", "/.", "rlistbc"}]}], ";", "\n", "\[IndentingNewLine]", 
        
        RowBox[{
         RowBox[{"solDLNO", "[", "k", "]"}], "=", 
         RowBox[{
          RowBox[{"NDSolve", "[", 
           RowBox[{
            RowBox[{"Join", "[", 
             RowBox[{"eq", ",", "ci"}], "]"}], ",", "inc", ",", 
            RowBox[{"{", 
             RowBox[{"t", ",", "0", ",", "1"}], "}"}]}], "]"}], "[", 
          RowBox[{"[", "1", "]"}], "]"}]}], ";", "\[IndentingNewLine]", 
        "\[IndentingNewLine]", 
        RowBox[{
         RowBox[{"Aexp", "[", "k", "]"}], "=", 
         RowBox[{
          RowBox[{"Sum", "[", 
           RowBox[{
            RowBox[{
             SuperscriptBox["2", 
              RowBox[{"i", "-", "1"}]], 
             RowBox[{"Sum", "[", 
              RowBox[{
               RowBox[{
                RowBox[{"(", 
                 RowBox[{
                  RowBox[{
                   RowBox[{
                    FractionBox[
                    RowBox[{
                    RowBox[{
                    RowBox[{
                    RowBox[{"CDLNO", "[", "k", "]"}], "[", 
                    RowBox[{"i", ",", "j"}], "]"}], "[", "t", "]"}], "+", 
                    RowBox[{
                    RowBox[{
                    RowBox[{"CDLNO", "[", "k", "]"}], "[", 
                    RowBox[{"i", ",", 
                    RowBox[{"j", "-", "1"}]}], "]"}], "[", "t", "]"}]}], "2"],
                     "/.", "rlistbc"}], "/.", 
                   RowBox[{"solDLNO", "[", "k", "]"}]}], "/.", 
                  RowBox[{"t", "\[Rule]", " ", "1"}]}], ")"}], 
                FractionBox[
                 RowBox[{"\[Pi]", " ", 
                  SuperscriptBox[
                   RowBox[{
                    RowBox[{"Dsubbarstar", "[", "k", "]"}], "[", 
                    RowBox[{"[", "i", "]"}], "]"}], "2"]}], "4"], 
                FractionBox[
                 RowBox[{
                  RowBox[{"Lsub", "[", "k", "]"}], "[", 
                  RowBox[{"[", "i", "]"}], "]"}], "n"]}], ",", 
               RowBox[{"{", 
                RowBox[{"j", ",", "1", ",", "n"}], "}"}]}], "]"}]}], ",", 
            RowBox[{"{", 
             RowBox[{"i", ",", "1", ",", 
              RowBox[{"\[Lambda]", "[", "k", "]"}]}], "}"}]}], "]"}], "+", 
          RowBox[{
           SuperscriptBox["2", 
            RowBox[{"\[Lambda]", "[", "k", "]"}]], 
           RowBox[{"Sum", "[", 
            RowBox[{
             RowBox[{
              RowBox[{"(", 
               RowBox[{
                RowBox[{
                 RowBox[{
                  FractionBox[
                   RowBox[{
                    RowBox[{
                    RowBox[{
                    RowBox[{"CDLNO", "[", "k", "]"}], "[", 
                    RowBox[{
                    RowBox[{
                    RowBox[{"\[Lambda]", "[", "k", "]"}], "+", "1"}], ",", 
                    "j"}], "]"}], "[", "t", "]"}], "+", 
                    RowBox[{
                    RowBox[{
                    RowBox[{"CDLNO", "[", "k", "]"}], "[", 
                    RowBox[{
                    RowBox[{
                    RowBox[{"\[Lambda]", "[", "k", "]"}], "+", "1"}], ",", 
                    RowBox[{"j", "-", "1"}]}], "]"}], "[", "t", "]"}]}], "2"],
                   "/.", "rlistbc"}], "/.", 
                 RowBox[{"solDLNO", "[", "k", "]"}]}], "/.", 
                RowBox[{"t", "\[Rule]", " ", "1"}]}], ")"}], 
              FractionBox[
               RowBox[{"\[Pi]", " ", 
                SuperscriptBox[
                 RowBox[{
                  RowBox[{"Dsubbarstar", "[", "k", "]"}], "[", 
                  RowBox[{"[", 
                   RowBox[{
                    RowBox[{"\[Lambda]", "[", "k", "]"}], "+", "1"}], "]"}], 
                  "]"}], "2"]}], "4"], 
              FractionBox[
               RowBox[{
                RowBox[{"Lsub", "[", "k", "]"}], "[", 
                RowBox[{"[", 
                 RowBox[{
                  RowBox[{"\[Lambda]", "[", "k", "]"}], "+", "1"}], "]"}], 
                "]"}], "n"]}], ",", 
             RowBox[{"{", 
              RowBox[{"j", ",", "1", ",", 
               RowBox[{"Floor", "[", 
                RowBox[{"n", " ", 
                 RowBox[{"\[Phi]", "[", "k", "]"}]}], "]"}]}], "}"}]}], 
            "]"}]}]}]}], ";", "\[IndentingNewLine]", 
        RowBox[{
         RowBox[{"Arem", "[", "k", "]"}], "=", 
         RowBox[{
          RowBox[{"Sum", "[", 
           RowBox[{
            RowBox[{
             SuperscriptBox["2", 
              RowBox[{"i", "-", "1"}]], 
             RowBox[{"Sum", "[", 
              RowBox[{
               RowBox[{
                RowBox[{"(", 
                 RowBox[{
                  RowBox[{
                   RowBox[{
                    FractionBox[
                    RowBox[{
                    RowBox[{
                    RowBox[{
                    RowBox[{"CDLNO", "[", "k", "]"}], "[", 
                    RowBox[{"i", ",", "j"}], "]"}], "[", "t", "]"}], "+", 
                    RowBox[{
                    RowBox[{
                    RowBox[{"CDLNO", "[", "k", "]"}], "[", 
                    RowBox[{"i", ",", 
                    RowBox[{"j", "-", "1"}]}], "]"}], "[", "t", "]"}]}], "2"],
                     "/.", "rlistbc"}], "/.", 
                   RowBox[{"solDLNO", "[", "k", "]"}]}], "/.", 
                  RowBox[{"t", "\[Rule]", " ", "1"}]}], ")"}], 
                FractionBox[
                 RowBox[{"\[Pi]", " ", 
                  SuperscriptBox[
                   RowBox[{
                    RowBox[{"Dsubbarstar", "[", "k", "]"}], "[", 
                    RowBox[{"[", "i", "]"}], "]"}], "2"]}], "4"], 
                FractionBox[
                 RowBox[{
                  RowBox[{"Lsub", "[", "k", "]"}], "[", 
                  RowBox[{"[", "i", "]"}], "]"}], "n"]}], ",", 
               RowBox[{"{", 
                RowBox[{"j", ",", "1", ",", "n"}], "}"}]}], "]"}]}], ",", 
            RowBox[{"{", 
             RowBox[{"i", ",", 
              RowBox[{
               RowBox[{"\[Lambda]", "[", "k", "]"}], "+", "2"}], ",", 
              RowBox[{
               RowBox[{"lsub", "[", 
                RowBox[{"[", "k", "]"}], "]"}], "+", "7"}]}], "}"}]}], "]"}], 
          "+", 
          RowBox[{
           SuperscriptBox["2", 
            RowBox[{"\[Lambda]", "[", "k", "]"}]], 
           RowBox[{"Sum", "[", 
            RowBox[{
             RowBox[{
              RowBox[{"(", 
               RowBox[{
                RowBox[{
                 RowBox[{
                  FractionBox[
                   RowBox[{
                    RowBox[{
                    RowBox[{
                    RowBox[{"CDLNO", "[", "k", "]"}], "[", 
                    RowBox[{
                    RowBox[{
                    RowBox[{"\[Lambda]", "[", "k", "]"}], "+", "1"}], ",", 
                    "j"}], "]"}], "[", "t", "]"}], "+", 
                    RowBox[{
                    RowBox[{
                    RowBox[{"CDLNO", "[", "k", "]"}], "[", 
                    RowBox[{
                    RowBox[{
                    RowBox[{"\[Lambda]", "[", "k", "]"}], "+", "1"}], ",", 
                    RowBox[{"j", "-", "1"}]}], "]"}], "[", "t", "]"}]}], "2"],
                   "/.", "rlistbc"}], "/.", 
                 RowBox[{"solDLNO", "[", "k", "]"}]}], "/.", 
                RowBox[{"t", "\[Rule]", " ", "1"}]}], ")"}], 
              FractionBox[
               RowBox[{"\[Pi]", " ", 
                SuperscriptBox[
                 RowBox[{
                  RowBox[{"Dsubbarstar", "[", "k", "]"}], "[", 
                  RowBox[{"[", 
                   RowBox[{
                    RowBox[{"\[Lambda]", "[", "k", "]"}], "+", "1"}], "]"}], 
                  "]"}], "2"]}], "4"], 
              FractionBox[
               RowBox[{
                RowBox[{"Lsub", "[", "k", "]"}], "[", 
                RowBox[{"[", 
                 RowBox[{
                  RowBox[{"\[Lambda]", "[", "k", "]"}], "+", "1"}], "]"}], 
                "]"}], "n"]}], ",", 
             RowBox[{"{", 
              RowBox[{"j", ",", 
               RowBox[{"Ceiling", "[", 
                RowBox[{"n", " ", 
                 RowBox[{"\[Phi]", "[", "k", "]"}]}], "]"}], ",", "n"}], 
              "}"}]}], "]"}]}]}]}], ";"}]}], "\[IndentingNewLine]", "]"}], 
     ";", "\[IndentingNewLine]", 
     RowBox[{"(*", 
      RowBox[{"{", 
       RowBox[{
        RowBox[{"Round", "[", 
         RowBox[{
          RowBox[{"100", 
           FractionBox[
            RowBox[{"Sum", "[", 
             RowBox[{
              RowBox[{"Aexp", "[", "k", "]"}], ",", 
              RowBox[{"{", 
               RowBox[{"k", ",", "1", ",", 
                SuperscriptBox["2", "6"]}], "}"}]}], "]"}], "Vinsp"]}], ",", 
          "0.1"}], "]"}], ",", 
        RowBox[{"Round", "[", 
         RowBox[{
          RowBox[{"100", 
           FractionBox[
            RowBox[{"Sum", "[", 
             RowBox[{
              RowBox[{"Arem", "[", "k", "]"}], ",", 
              RowBox[{"{", 
               RowBox[{"k", ",", "1", ",", 
                SuperscriptBox["2", "6"]}], "}"}]}], "]"}], "Vinsp"]}], ",", 
          "0.1"}], "]"}], ",", 
        RowBox[{"Round", "[", 
         RowBox[{
          RowBox[{"100", "-", 
           RowBox[{"100", 
            FractionBox[
             RowBox[{"Sum", "[", 
              RowBox[{
               RowBox[{
                RowBox[{"Aexp", "[", "k", "]"}], "+", 
                RowBox[{"Arem", "[", "k", "]"}]}], ",", 
               RowBox[{"{", 
                RowBox[{"k", ",", "1", ",", 
                 SuperscriptBox["2", "6"]}], "}"}]}], "]"}], "Vinsp"]}]}], 
          ",", "0.1"}], "]"}]}], "}"}], "*)"}], "\[IndentingNewLine]", 
     RowBox[{
      FractionBox[
       RowBox[{"x", "  ", 
        SuperscriptBox["10", "3"]}], 
       RowBox[{
        FractionBox[
         RowBox[{"patm", "-", "psatwater"}], "patm"], "760", " ", 
        FractionBox["tbh", "60"]}]], 
      RowBox[{"Log", "[", 
       FractionBox["Vinsp", 
        RowBox[{"Sum", "[", 
         RowBox[{
          RowBox[{"Aexp", "[", "k", "]"}], ",", 
          RowBox[{"{", 
           RowBox[{"k", ",", "1", ",", 
            SuperscriptBox["2", "6"]}], "}"}]}], "]"}]], "]"}]}]}], 
    RowBox[{"(*", 
     RowBox[{"DLNO", " ", "in", " ", "ml", " ", 
      SuperscriptBox["min", 
       RowBox[{"-", "1"}]], " ", 
      SuperscriptBox["mmHg", 
       RowBox[{"-", "1"}]]}], "*)"}], "\[IndentingNewLine]", 
    ")"}]}]}]], "Input",
 CellChangeTimes->{{3.902891756994742*^9, 3.902891821286762*^9}, {
   3.902892231659213*^9, 3.902892340247073*^9}, 3.902893044057555*^9, {
   3.9028942110366993`*^9, 3.90289422836147*^9}, 3.9029079158851767`*^9, {
   3.902907953046376*^9, 3.9029080739240837`*^9}, {3.902911889873942*^9, 
   3.902911926750621*^9}, {3.904109650925317*^9, 3.904109736772723*^9}, {
   3.915697173374507*^9, 3.915697173662112*^9}, {3.92148787658635*^9, 
   3.921487924821336*^9}, {3.921487965519155*^9, 3.9214879769363337`*^9}, 
   3.921488032727763*^9},
 CellLabel->"In[68]:=",ExpressionUUID->"69a56063-5397-4647-b863-9ce12fb362d5"],

Cell[BoxData[
 RowBox[{"\[IndentingNewLine]", 
  RowBox[{"(*", 
   RowBox[{
   "The", " ", "function", " ", "profileDLNO", " ", "generates", " ", "a", 
    " ", "plot", " ", "of", " ", "the", " ", "concentration", " ", "field", 
    " ", "of", " ", "NO", " ", "in", " ", "the", " ", "lungs", " ", "at", " ",
     "the", " ", "end", " ", "of", " ", "a", " ", "DLNO", " ", 
    RowBox[{"test", ".", " ", "It"}], " ", "must", " ", "be", " ", "used", 
    " ", "after", " ", "the", " ", "function", " ", 
    RowBox[{"DLNO", "."}]}], "*)"}], "\[IndentingNewLine]", 
  RowBox[{"profileDLNO", " ", ":=", 
   RowBox[{"(", "\[IndentingNewLine]", 
    RowBox[{
     RowBox[{"For", "[", 
      RowBox[{
       RowBox[{"k", " ", "=", " ", "1"}], ",", 
       RowBox[{"k", "<=", 
        SuperscriptBox["2", "6"]}], ",", 
       RowBox[{"k", "++"}], ",", "\[IndentingNewLine]", 
       RowBox[{
        RowBox[{
         RowBox[{"path", "[", "k", "]"}], " ", "=", " ", 
         RowBox[{"{", 
          RowBox[{"{", 
           RowBox[{"7", ",", "k"}], "}"}], "}"}]}], ";", 
        "\[IndentingNewLine]", 
        RowBox[{"buffer", " ", "=", " ", "k"}], ";", "\[IndentingNewLine]", 
        RowBox[{"For", "[", 
         RowBox[{
          RowBox[{"i", "=", 
           RowBox[{"7", "-", "1"}]}], ",", 
          RowBox[{"i", ">=", "1"}], ",", 
          RowBox[{"i", "--"}], ",", "\[IndentingNewLine]", 
          RowBox[{
           RowBox[{"buffer", " ", "=", " ", 
            RowBox[{"If", "[", 
             RowBox[{
              RowBox[{"OddQ", "[", "buffer", "]"}], ",", 
              FractionBox[
               RowBox[{"buffer", "+", "1"}], "2"], ",", 
              FractionBox["buffer", "2"]}], "]"}]}], ";", 
           "\[IndentingNewLine]", 
           RowBox[{
            RowBox[{"path", "[", "k", "]"}], " ", "=", " ", 
            RowBox[{"Join", "[", 
             RowBox[{
              RowBox[{"path", "[", "k", "]"}], ",", 
              RowBox[{"{", 
               RowBox[{"{", 
                RowBox[{"i", ",", "buffer"}], "}"}], "}"}]}], "]"}]}], 
           ";"}]}], "\[IndentingNewLine]", "]"}], ";", "\[IndentingNewLine]", 
        
        RowBox[{
         RowBox[{"path", "[", "k", "]"}], " ", "=", " ", 
         RowBox[{"Reverse", "[", 
          RowBox[{"path", "[", "k", "]"}], "]"}]}], ";", 
        "\[IndentingNewLine]", 
        RowBox[{"distbig", "=", 
         RowBox[{"Sum", "[", 
          RowBox[{
           RowBox[{"L", "[", 
            RowBox[{
             RowBox[{
              RowBox[{"path", "[", "k", "]"}], "[", 
              RowBox[{"[", 
               RowBox[{"j", ",", "1"}], "]"}], "]"}], ",", 
             RowBox[{
              RowBox[{"path", "[", "k", "]"}], "[", 
              RowBox[{"[", 
               RowBox[{"j", ",", "2"}], "]"}], "]"}]}], "]"}], ",", 
           RowBox[{"{", 
            RowBox[{"j", ",", "1", ",", "6"}], "}"}]}], "]"}]}], ";", 
        RowBox[{"(*", 
         RowBox[{
         "distance", " ", "between", " ", "the", " ", "top", " ", "of", " ", 
          "the", " ", "trachea", " ", "and", " ", "the", " ", "beginning", 
          " ", "of", " ", "subtree", " ", "k"}], "*)"}], 
        "\[IndentingNewLine]", 
        RowBox[{"zval", " ", "=", 
         RowBox[{"Table", "[", 
          RowBox[{
           RowBox[{"distbig", "+", 
            RowBox[{"Sum", "[", 
             RowBox[{
              RowBox[{
               RowBox[{"Lsub", "[", "k", "]"}], "[", 
               RowBox[{"[", "j", "]"}], "]"}], ",", 
              RowBox[{"{", 
               RowBox[{"j", ",", "1", ",", "i"}], "}"}]}], "]"}]}], ",", 
           RowBox[{"{", 
            RowBox[{"i", ",", "0", ",", 
             RowBox[{"Length", "[", 
              RowBox[{"Lsub", "[", "k", "]"}], "]"}]}], "}"}]}], "]"}]}], ";",
         "\[IndentingNewLine]", 
        RowBox[{
         RowBox[{"profDLNO", "[", "k", "]"}], " ", "=", " ", 
         RowBox[{"{", "}"}]}], ";", "\[IndentingNewLine]", 
        RowBox[{"For", "[", 
         RowBox[{
          RowBox[{"i", "=", "1"}], ",", 
          RowBox[{"i", "<=", " ", 
           RowBox[{
            RowBox[{"lsub", "[", 
             RowBox[{"[", "k", "]"}], "]"}], "+", "7"}]}], ",", 
          RowBox[{"i", "++"}], ",", "\[IndentingNewLine]", 
          RowBox[{
           RowBox[{
            RowBox[{"profDLNO", "[", "k", "]"}], " ", "=", " ", 
            RowBox[{"Join", "[", 
             RowBox[{
              RowBox[{"profDLNO", "[", "k", "]"}], ",", 
              RowBox[{"Table", "[", 
               RowBox[{
                RowBox[{"{", 
                 RowBox[{
                  RowBox[{
                   RowBox[{"100", 
                    RowBox[{"zval", "[", 
                    RowBox[{"[", "i", "]"}], "]"}]}], "+", 
                   RowBox[{"100", 
                    FractionBox["j", "n"], 
                    RowBox[{"(", 
                    RowBox[{
                    RowBox[{"zval", "[", 
                    RowBox[{"[", 
                    RowBox[{"i", "+", "1"}], "]"}], "]"}], "-", 
                    RowBox[{"zval", "[", 
                    RowBox[{"[", "i", "]"}], "]"}]}], ")"}]}]}], ",", 
                  RowBox[{
                   RowBox[{
                    RowBox[{
                    RowBox[{
                    RowBox[{
                    RowBox[{"CDLNO", "[", "k", "]"}], "[", 
                    RowBox[{"i", ",", "j"}], "]"}], "[", "t", "]"}], "/.", 
                    "rlistbc"}], "/.", 
                    RowBox[{"solDLNO", "[", "k", "]"}]}], "/.", 
                   RowBox[{"t", "\[Rule]", " ", "1"}]}]}], "}"}], ",", 
                RowBox[{"{", 
                 RowBox[{"j", ",", "0", ",", "n"}], "}"}]}], "]"}]}], "]"}]}],
            ";"}]}], "\[IndentingNewLine]", "]"}], ";", "\[IndentingNewLine]", 
        RowBox[{
         RowBox[{"grDLNO", "[", "k", "]"}], "=", 
         RowBox[{"ListLogLinearPlot", "[", 
          RowBox[{
           RowBox[{"profDLNO", "[", "k", "]"}], ",", 
           RowBox[{"Frame", " ", "\[Rule]", " ", "True"}], " ", ",", " ", 
           RowBox[{"Axes", " ", "\[Rule]", " ", "False"}], ",", " ", 
           RowBox[{"Joined", " ", "\[Rule]", " ", "True"}], ",", 
           RowBox[{"PlotRange", "->", " ", "All"}], ",", 
           RowBox[{"FrameLabel", "\[Rule]", 
            RowBox[{"{", 
             RowBox[{
             "\"\<Distance from top of trachea (cm)\>\"", ",", 
              "\"\<Concentration (-)\>\""}], "}"}]}], ",", 
           RowBox[{"BaseStyle", "->", 
            RowBox[{"{", 
             RowBox[{
              RowBox[{"FontFamily", "->", "\"\<Times\>\""}], ",", 
              RowBox[{"FontSize", "\[Rule]", "12"}]}], "}"}]}], ",", 
           RowBox[{"PlotStyle", "\[Rule]", 
            RowBox[{"{", 
             RowBox[{"{", 
              RowBox[{
               RowBox[{"RGBColor", "[", 
                RowBox[{
                 RowBox[{
                  FractionBox["188", "255"], "+", 
                  RowBox[{
                   FractionBox[
                    RowBox[{"k", "-", "1"}], 
                    RowBox[{
                    SuperscriptBox["2", "6"], "-", "1"}]], 
                   FractionBox[
                    RowBox[{"30", "-", "188"}], "255"]}]}], ",", 
                 RowBox[{
                  FractionBox["210", "255"], "+", 
                  RowBox[{
                   FractionBox[
                    RowBox[{"k", "-", "1"}], 
                    RowBox[{
                    SuperscriptBox["2", "6"], "-", "1"}]], 
                   FractionBox[
                    RowBox[{"63", "-", "210"}], "255"]}]}], ",", 
                 RowBox[{
                  FractionBox["232", "255"], "+", 
                  RowBox[{
                   FractionBox[
                    RowBox[{"k", "-", "1"}], 
                    RowBox[{
                    SuperscriptBox["2", "6"], "-", "1"}]], 
                   FractionBox[
                    RowBox[{"102", "-", "232"}], "255"]}]}]}], "]"}], ",", 
               RowBox[{"Thickness", "[", "0.002", "]"}]}], "}"}], "}"}]}]}], 
          "]"}]}], ";"}]}], "\[IndentingNewLine]", "]"}], ";", 
     "\[IndentingNewLine]", " ", 
     RowBox[{"graph", "=", 
      RowBox[{"Show", "[", 
       RowBox[{
        RowBox[{"Table", "[", 
         RowBox[{
          RowBox[{"grDLNO", "[", "k", "]"}], ",", 
          RowBox[{"{", 
           RowBox[{"k", ",", "1", ",", 
            SuperscriptBox["2", "6"]}], "}"}]}], "]"}], ",", 
        RowBox[{"PlotRange", " ", "\[Rule]", " ", "All"}], ",", 
        RowBox[{"AspectRatio", "\[Rule]", " ", "0.4"}]}], "]"}]}]}], 
    "\[IndentingNewLine]", ")"}]}]}]], "Input",
 CellChangeTimes->{
  3.9028212363552732`*^9, {3.902827181212322*^9, 3.902827213689179*^9}, {
   3.9028272820516872`*^9, 3.9028273087722*^9}, {3.902891646874651*^9, 
   3.902891681670753*^9}, {3.902892405468685*^9, 3.9028924187429667`*^9}, 
   3.9028924532171383`*^9, {3.9028924870220127`*^9, 3.9028925171324863`*^9}, 
   3.9028925501167593`*^9, {3.9028926548569317`*^9, 3.9028928592852297`*^9}, {
   3.90289300772184*^9, 3.9028930393862877`*^9}, {3.9028932590265503`*^9, 
   3.902893271376705*^9}},
 CellLabel->"In[69]:=",ExpressionUUID->"55ff4f33-cf55-4149-9e4f-66794393fbb2"],

Cell[CellGroupData[{

Cell[BoxData[{
 RowBox[{"geom", "[", 
  RowBox[{"80", ",", "0.05"}], "]"}], "\[IndentingNewLine]", 
 RowBox[{"DLNO", "[", 
  RowBox[{"4", ",", "0.5", ",", "3"}], "]"}], "\[IndentingNewLine]", 
 RowBox[{
  RowBox[{"(*", "profileDLNO", "*)"}]}]}], "Input",
 CellChangeTimes->{{3.902893276149907*^9, 3.902893286346747*^9}, {
   3.902894076690645*^9, 3.902894113320979*^9}, {3.902913068502615*^9, 
   3.9029130759160957`*^9}, {3.902918118773612*^9, 3.902918118825839*^9}, {
   3.90291814995059*^9, 3.9029181546598883`*^9}, 3.902918237313528*^9, 
   3.902918282015737*^9, {3.90487910148317*^9, 3.9048791017787943`*^9}, 
   3.904884201611104*^9, {3.9110444187628803`*^9, 3.911044420206957*^9}, {
   3.911044775078622*^9, 3.911044781472106*^9}, 3.9110448206341248`*^9, {
   3.9110449398308077`*^9, 3.911044949314053*^9}, 3.911046644049945*^9, 
   3.9110466824600067`*^9, {3.911046724571566*^9, 3.911046729341255*^9}, {
   3.911046767016595*^9, 3.911046767067*^9}, {3.9156973174431953`*^9, 
   3.915697323713258*^9}, {3.9156974784854918`*^9, 3.915697514999413*^9}, 
   3.915697551603498*^9, {3.915697583915779*^9, 3.915697590890009*^9}, {
   3.91569763069182*^9, 3.915697684641219*^9}, {3.915697717363757*^9, 
   3.915697719753593*^9}, {3.91569779275594*^9, 3.9156977929775887`*^9}, {
   3.915697870268333*^9, 3.9156978703276587`*^9}, {3.9156979123539343`*^9, 
   3.915697916146392*^9}, {3.9156981870045233`*^9, 3.915698220805169*^9}, {
   3.920464527323381*^9, 3.920464536007599*^9}, {3.9212360866033783`*^9, 
   3.921236115090077*^9}, {3.921487385175145*^9, 3.921487385244191*^9}, {
   3.921487525691002*^9, 3.921487546754607*^9}, 3.9214887773765087`*^9, 
   3.921488849444284*^9, {3.921489119733809*^9, 3.921489119800517*^9}, 
   3.9214892039099216`*^9, 3.921489261774016*^9, 3.9214893568739443`*^9, 
   3.9214893915749693`*^9, {3.922175528374631*^9, 3.922175529977879*^9}},
 CellLabel->"In[76]:=",ExpressionUUID->"618a2429-ab5b-4fd4-a714-c00fc791baeb"],

Cell[BoxData["244.23665288301433`"], "Output",
 CellChangeTimes->{
  3.9110466260526876`*^9, 3.911046660423358*^9, 3.911046698908242*^9, 
   3.911046747849677*^9, 3.911046784039493*^9, 3.9156973401935596`*^9, {
   3.9156975067897387`*^9, 3.915697534453787*^9}, 3.915697579660418*^9, 
   3.915697613103119*^9, {3.915697655187086*^9, 3.915697705905615*^9}, {
   3.915697736583403*^9, 3.9156978141917048`*^9}, 3.9156978453239927`*^9, 
   3.915697889599841*^9, {3.915697935708256*^9, 3.915697996794969*^9}, 
   3.915698034918586*^9, {3.915698075817264*^9, 3.9156982070323887`*^9}, 
   3.915698238620058*^9, 3.9204645513648567`*^9, 3.920465931257277*^9, 
   3.921236144657256*^9, 3.921487599303591*^9, 3.921488004156148*^9, 
   3.921488058615505*^9, {3.921488098783827*^9, 3.921488148941551*^9}, 
   3.921488214781446*^9, 3.921488266909588*^9, 3.921488692272237*^9, 
   3.921488728526622*^9, 3.921488793440086*^9, 3.921488833875532*^9, 
   3.9214888646676693`*^9, 3.921488903601095*^9, 3.921489137510685*^9, 
   3.921489225565115*^9, 3.921489295331139*^9, {3.921489379947893*^9, 
   3.921489409531953*^9}, 3.922175546827911*^9, {3.922175589419471*^9, 
   3.922175615590275*^9}, 3.922175649107355*^9},
 CellLabel->"Out[77]=",ExpressionUUID->"ff236529-3dd5-4b68-a1d7-f03f0ad0ca77"]
}, Open  ]]
},
WindowSize->{1680, 812},
WindowMargins->{{109, Automatic}, {Automatic, 0}},
TaggingRules-><|"TryRealOnly" -> False|>,
Magnification:>1.5 Inherited,
FrontEndVersion->"13.3 for Mac OS X ARM (64-bit) (July 24, 2023)",
StyleDefinitions->"Default.nb",
ExpressionUUID->"90c9504f-d66a-46bc-b74c-e5248f7ca726"
]
(* End of Notebook Content *)

(* Internal cache information *)
(*CellTagsOutline
CellTagsIndex->{}
*)
(*CellTagsIndex
CellTagsIndex->{}
*)
(*NotebookFileOutline
Notebook[{
Cell[558, 20, 8024, 171, 729, "Input",ExpressionUUID->"76068029-ec41-4e90-9c13-e9f7996eff21"],
Cell[8585, 193, 23809, 587, 2677, "Input",ExpressionUUID->"78e18d38-76c4-4743-bb87-4132ac5462c4"],
Cell[CellGroupData[{
Cell[32419, 784, 1920, 46, 205, "Input",ExpressionUUID->"66a0d4e0-d5ee-4ef9-8cc9-b86e1bc0f7a7"],
Cell[CellGroupData[{
Cell[34364, 834, 3896, 58, 36, "Print",ExpressionUUID->"14a48889-cfeb-4342-b6b6-7606326fefbe"],
Cell[38263, 894, 3890, 58, 36, "Print",ExpressionUUID->"26b9ee38-216c-40ab-989d-41039b598ade"],
Cell[42156, 954, 3971, 60, 36, "Print",ExpressionUUID->"3b9eb1c7-d223-48c3-bc0b-958187daa268"],
Cell[46130, 1016, 3942, 59, 36, "Print",ExpressionUUID->"3ef23640-f2f8-4346-80ae-4385a9c2e9af"]
}, Open  ]],
Cell[50087, 1078, 9984, 265, 432, "Output",ExpressionUUID->"c3ecd3ed-2576-4d3d-9357-bedc8ab4b9ba"]
}, Open  ]],
Cell[60086, 1346, 20530, 488, 2422, "Input",ExpressionUUID->"0a3f91c6-8ca1-448c-ab8a-b819cc400ef9"],
Cell[CellGroupData[{
Cell[80641, 1838, 1467, 27, 140, "Input",ExpressionUUID->"209cc845-bd9b-4d70-8d8c-05616cba398d"],
Cell[82111, 1867, 2289, 36, 36, "Print",ExpressionUUID->"6d857f02-7882-42f3-9ffe-606b29500eb1"],
Cell[84403, 1905, 18517, 492, 409, "Output",ExpressionUUID->"dc782d74-aa6d-49d3-9b0f-1a6a9ffef54c"]
}, Open  ]],
Cell[102935, 2400, 2719, 60, 295, "Input",ExpressionUUID->"c8bb9c65-51bb-4769-8b88-8ad8995f7258"],
Cell[CellGroupData[{
Cell[105679, 2464, 1028, 16, 78, "Input",ExpressionUUID->"a5e149dc-964d-4599-b3e1-73378f015c89"],
Cell[106710, 2482, 12611, 270, 413, "Output",ExpressionUUID->"9dfce7cb-c0c4-4d61-996c-aff500310e42"]
}, Open  ]],
Cell[119336, 2755, 19146, 472, 1851, "Input",ExpressionUUID->"78236d46-6107-4c66-b2fe-051b52a94508"],
Cell[138485, 3229, 5682, 136, 725, "Input",ExpressionUUID->"cdac6965-1d0d-4180-af47-f9b51d5b6341"],
Cell[CellGroupData[{
Cell[144192, 3369, 476, 8, 78, "Input",ExpressionUUID->"3dd31ac1-ee23-4185-8fad-158213455536"],
Cell[144671, 3379, 24895, 533, 375, "Output",ExpressionUUID->"6589935d-10d8-48f4-a3b9-9164b14122cd"]
}, Open  ]],
Cell[169581, 3915, 16795, 388, 1518, "Input",ExpressionUUID->"be9aec9f-bdf1-4c71-8b40-2a3d580f12f4"],
Cell[CellGroupData[{
Cell[186401, 4307, 1447, 22, 109, "Input",ExpressionUUID->"cbb3e9e9-4510-4700-8740-18db994ca1a2"],
Cell[187851, 4331, 1044, 15, 52, "Output",ExpressionUUID->"8a6d56f4-b8c1-4080-ba08-f2b69e3b60d7"]
}, Open  ]],
Cell[188910, 4349, 33830, 855, 3096, "Input",ExpressionUUID->"69a56063-5397-4647-b863-9ce12fb362d5"],
Cell[222743, 5206, 9238, 217, 1118, "Input",ExpressionUUID->"55ff4f33-cf55-4149-9e4f-66794393fbb2"],
Cell[CellGroupData[{
Cell[232006, 5427, 1948, 29, 109, "Input",ExpressionUUID->"618a2429-ab5b-4fd4-a714-c00fc791baeb"],
Cell[233957, 5458, 1274, 18, 52, "Output",ExpressionUUID->"ff236529-3dd5-4b68-a1d7-f03f0ad0ca77"]
}, Open  ]]
}
]
*)
